# Supplementary material for: Wolbachia modify host cell metabolite profiles in response to short‐term temperature stress
Source: Environ Microbiol Rep. 2024 Sep 23;16(5):e70013. doi: 10.1111/1758-2229.70013 (PMC11420292; doi:10.1111/1758-2229.70013)
Supplement: Supplementary file 1 — TABLE S1. The metabolome dataset shows metabolite information of each cell line. TABLE S2. The significantly differential metabolites. TABLE S3. The metabolic pathway enrichment of differential metabolites. [file EMI4-16-e70013-s002.xlsx]

## Sheet: Table S1
TABLE S1 The metabolome dataset shows metabolite information of each cell line.
metabolities_intensity_positive
ID	Name	Other_name(Kegg_name)	Formula	Molecular Weight	RT [min]	Kegg_ID	KEGG_pathway	HMDB_ID	Lipidmaps_ID	SuperClass(HMDB)	Class(HMDB)	SubClass(HMDB)	CATEGORY(Lipidmaps)	MAIN_CLASS(Lipidmaps)	SUB_CLASS(Lipidmaps)	m/z	S2_wu-7℃-1	S2_wu-7℃-2	S2_wu-7℃-3	S2_wu-7℃-4	S2_wu-7℃-5	S2_wu-7℃-6	S2_wu-17℃-1	S2_wu-17℃-2	S2_wu-17℃-3	S2_wu-17℃-4	S2_wu-17℃-5	S2_wu-17℃-6	S2_wu-27℃-1	S2_wu-27℃-2	S2_wu-27℃-3	S2_wu-27℃-4	S2_wu-27℃-5	S2_wu-27℃-6	S2_wu-37℃-1	S2_wu-37℃-2	S2_wu-37℃-3	S2_wu-37℃-4	S2_wu-37℃-5	S2_wu-37℃-6	S2_wLhui-7℃-1	S2_wLhui-7℃-2	S2_wLhui-7℃-3	S2_wLhui-7℃-4	S2_wLhui-7℃-5	S2_wLhui-7℃-6	S2_wLhui-17℃-1	S2_wLhui-17℃-2	S2_wLhui-17℃-3
Com_3_pos	L-(-)-Methionine	_	C5 H11 N O2 S	149.051	1.969	_	_	HMDB0000696	_	Organic acids and derivatives	Carboxylic acids and derivatives	Amino acids, peptides, and analogues	_	_	_	150.059	27687818452	10308347405	30657845491	25659271454	29703906754	26752365849	30607180452	33005272094	10797946060	29840604096	30179209614	28445184203	24526307326	23913912712	22515109843	17791641000	24291237462	21686723275	27370455116	22642825260	27412518597	27070880561	23030576161	24875996053	27664703054	29087024110	30022481198	29675462571	30812939856	31688299842	28453493942	30335019433	36842962012
Com_5_pos	Proline	Proline	C5 H9 N O2	115.063	1.469	C16435	_	HMDB0003411	_	Organic acids and derivatives	Carboxylic acids and derivatives	Amino acids, peptides, and analogues	_	_	_	116.071	27685996029	27849439689	27450434967	25394173825	28676242773	26646715589	29419320772	29703394954	28146635739	31663836748	27177892779	21880801550	22172887538	22389197977	21370381372	17105867972	21844219565	21484893099	23270037492	21025867812	22976795755	21100060293	19483791356	21691624341	26924949525	25917376169	27738969537	26492422568	27115662525	28529352376	30830592788	30977205325	31025034617
Com_9_pos	Indole-3-acrylic acid	_	C11 H9 N O2	187.064	5.288	_	_	HMDB0000734	_	Organoheterocyclic compounds	Indoles and derivatives	Indoles	_	_	_	188.071	15764024275	18583958928	19012556330	18392565743	19356173784	7063090305	17814377578	20815728522	17226371828	18492766470	20267080225	23491670787	17738126272	17823194043	17261347820	13772048601	15972086147	14574449281	19386225930	16919591018	18876231583	18117904131	16122201695	17227765232	18973060983	18935575416	19153423244	20651051529	19099255098	20636449139	19890508152	20846796770	21515458643
Com_19_pos	Acetanilide	Acetanilide; N-Phenylacetamide; N-Acetylarylamine	C8 H9 N O	135.069	2.455	C07565	_	HMDB0001250	_	Benzenoids	Benzene and substituted derivatives	_	_	_	_	136.076	11461603810	13995564122	15940313542	11717628608	12569523724	11492945878	12529398870	13409593583	11955020828	10512950962	13099698950	12111254359	10980525896	11197085166	12400144966	9575854778	10893134516	9139190552	11506140250	9865971010	11913399503	10834503650	8711884161	10264550023	11561201787	12442728087	12955223637	13354853359	13146491816	12522666967	13303200924	10129398461	11929716853
Com_27_pos	L-Valine	L-Valine; 2-Amino-3-methylbutyric acid	C5 H11 N O2	117.079	1.767	C00183	map00280 Valine, leucine and isoleucine degradation;map00290 Valine, leucine and isoleucine biosynthesis;map00311 Penicillin and cephalosporin biosynthesis;map00460 Cyanoamino acid metabolism;map00770 Pantothenate and CoA biosynthesis;map00966 Glucosinolate biosynthesis;map00970 Aminoacyl-tRNA biosynthesis;map01060 Biosynthesis of plant secondary metabolites;map01063 Biosynthesis of alkaloids der…	HMDB0000883	_	Organic acids and derivatives	Carboxylic acids and derivatives	Amino acids, peptides, and analogues	_	_	_	118.086	8726331478	9319366546	10387787581	8558051775	8721094932	8696490151	7756940436	9009923437	8417659291	9283522368	9725250367	10254988402	8811336899	8718977449	7541760876	5308228141	6201702025	6444577580	5939598427	4893950490	5546002653	4967168233	4571273011	5487057110	6798402564	7609721099	7059789280	6728865542	8186336594	6767470128	5788128273	6735845564	6877372214
Com_48_pos	DL-Lysine	_	C6 H14 N2 O2	146.106	1.203	_	_	_	_	_	_	_	_	_	_	147.113	6069748130	6424148295	5347793702	5819199343	5804385717	4789819909	4737196693	5745298438	6568494438	6473595863	6217240610	8229187062	3360997252	3657172709	3171231970	2483480552	3157454624	2998042661	4239945844	3781523216	4574291263	3130028275	3751774480	4518319460	5423657930	4454461702	4698022764	5266379280	5660572429	5162108318	5528231019	5245946289	5922389490
Com_52_pos	4-Hydroxybenzaldehyde	4-Hydroxybenzaldehyde; p-Hydroxybenzaldehyde	C7 H6 O2	122.037	2.456	C00633	map00363 Bisphenol degradation;map00623 Toluene degradation;map00627 Aminobenzoate degradation;map01061 Biosynthesis of phenylpropanoids;map01100 Metabolic pathways;map01120 Microbial metabolism in diverse environments	HMDB0011718	_	Organic oxygen compounds	Organooxygen compounds	Carbonyl compounds	_	_	_	123.044	4259819731	5214436488	5950337371	4178725316	4.05808e+08	4253752271	4940499389	5033239840	4382036516	3916982716	4976858271	4591716590	4046061314	3104039126	4613591280	3358576907	4153371042	3454956551	4322007982	3723308227	4518695515	4079820716	3295441054	3884021934	4428040963	4697318958	4911100251	5041274367	4913275299	4727182576	5036816061	3827381732	4641829738
Com_62_pos	L-Glutamine	L-Glutamine; L-2-Aminoglutaramic acid	C5 H10 N2 O3	146.069	1.336	C00064	map00220 Arginine biosynthesis;map00230 Purine metabolism;map00240 Pyrimidine metabolism;map00250 Alanine, aspartate and glutamate metabolism;map00471 D-Glutamine and D-glutamate metabolism;map00630 Glyoxylate and dicarboxylate metabolism;map00910 Nitrogen metabolism;map00970 Aminoacyl-tRNA biosynthesis;map01060 Biosynthesis of plant secondary metabolites;map01100 Metabolic pathways;map01120 Micr…	HMDB0000641	_	Organic acids and derivatives	Carboxylic acids and derivatives	Amino acids, peptides, and analogues	_	_	_	147.077	4342594671	4565143674	3838843545	4576069816	4124218593	3442526253	3894451553	4570260985	4707655595	4928488318	5422321930	6544911081	2539857887	2975506261	2001569095	1695593002	2409840881	2580979234	1061258219	1343963767	1305730330	9.71085e+08	1065304127	1426119396	3663165203	2782958530	2795920496	1957368982	2927856190	2595811519	3872305671	4034763346	4110316914
Com_64_pos	Choline	Choline; Bilineurine	C5 H13 N O	103.1	1.348	C00114	map00260 Glycine, serine and threonine metabolism;map00564 Glycerophospholipid metabolism;map01100 Metabolic pathways;map02010 ABC transporters;map04725 Cholinergic synapse;map04976 Bile secretion;map05231 Choline metabolism in cancer	HMDB0000097	_	Organic nitrogen compounds	Organonitrogen compounds	Quaternary ammonium salts	_	_	_	104.107	4341765371	4178504923	1940328655	1432102866	3010045353	3357623782	2229029869	2702120522	4192095715	3934488768	3681099846	2455275361	2128381131	2725303311	2061738270	2748074253	3508294920	3441724647	1205956505	1806069569	2325592502	2335353625	1573429448	2096446087	4666004757	2420367501	2616564649	4256770008	4139435854	3964068968	7988012042	7493733671	6381876402
Com_66_pos	Betaine	Betaine; Trimethylaminoacetate; Glycine betaine; N,N,N-Trimethylglycine; Trimethylammonioacetate	C5 H11 N O2	117.079	1.39	C00719	map00260 Glycine, serine and threonine metabolism;map01100 Metabolic pathways;map02010 ABC transporters	HMDB0000043	_	Organic acids and derivatives	Carboxylic acids and derivatives	Amino acids, peptides, and analogues	_	_	_	118.086	4620796011	3511253356	3317155216	4301416230	3774850400	3316763633	4419398428	4634748295	4530519169	4472403473	3601314285	2071709297	2826788991	2397439761	2431462695	2219428266	2664294989	2293330563	4882156284	3875775314	4677611660	3756365284	3704109696	3802417134	3308773274	3789083615	3746942615	3767863974	3383161565	4107791065	3358385578	2910937336	4.32846e+08
Com_76_pos	L-2-Aminoadipic acid	L-2-Aminoadipate; L-alpha-Aminoadipate; L-alpha-Aminoadipic acid; L-2-Aminoadipic acid; L-2-Aminohexanedioate	C6 H11 N O4	161.069	1.485	C00956	map00300 Lysine biosynthesis;map00310 Lysine degradation;map00311 Penicillin and cephalosporin biosynthesis;map01100 Metabolic pathways;map01110 Biosynthesis of secondary metabolites;map01130 Biosynthesis of antibiotics;map01210 2-Oxocarboxylic acid metabolism;map01230 Biosynthesis of amino acids	HMDB0302754	_	Organic acids and derivatives	Carboxylic acids and derivatives	Amino acids, peptides, and analogues	_	_	_	162.076	2.22304e+08	2.73859e+08	2.83308e+08	2.79309e+08	2.65137e+08	2.55875e+08	1.92563e+08	2.48137e+08	2.77931e+08	248548686	287645271	3.52771e+08	4.28691e+08	1034335618	8.91373e+08	3528117368	4846902464	3080749217	8.67e+08	2276033831	1931344880	1284986853	1543929496	1746616395	3.45675e+08	3.04985e+08	2.96559e+08	227793370	5.4322e+08	2.98729e+08	5.82616e+07	6.09523e+07	5.51073e+07
Com_84_pos	2-Amino-1,3,4-octadecanetriol	_	C18 H39 N O3	317.293	6.734	_	_	_	_	_	_	_	_	_	_	318.3	3088627102	1765248936	1449734980	1068481539	2649713761	2380461832	2205184581	1485257425	3127113091	3617939261	1887844757	1028821570	1.10536e+08	1.29262e+08	9.94099e+07	137002022	1.4397e+08	1.78337e+08	165697798	1.86667e+08	1.07779e+08	2.00022e+08	2.1921e+08	173755609	1.54063e+08	2.02186e+08	1.86131e+08	2.5221e+08	1.28439e+08	2.14242e+08	4702041766	2298472604	4905741380
Com_97_pos	L(-)-Carnitine	_	C7 H15 N O3	161.105	1.384	_	_	_	_	_	_	_	_	_	_	162.113	1767930263	1879054831	2524772110	2433529860	1912455341	1387327094	1017411693	1435805842	1254231190	1267123877	1690474850	2413673581	3080002219	3126139450	3068332103	9.93136e+08	1456294540	2021141717	1203337715	6.31215e+08	5.39632e+08	3.69655e+08	5.47995e+08	5.46029e+08	1016562109	8.2676e+08	9.76247e+08	6.48101e+08	1125360621	7.14831e+08	5.22589e+08	1002402273	677090503
Com_107_pos	Indole	Indole; 2,3-Benzopyrrole	C8 H7 N	117.058	5.288	C00463	map00380 Tryptophan metabolism;map00400 Phenylalanine, tyrosine and tryptophan biosynthesis;map00402 Benzoxazinoid biosynthesis;map01100 Metabolic pathways;map01110 Biosynthesis of secondary metabolites;map04974 Protein digestion and absorption	HMDB0000738	_	Organoheterocyclic compounds	Indoles and derivatives	Indoles	_	_	_	118.065	1309201660	1596712463	1602088036	1474084068	1691640318	1330268618	1464698866	1801533601	1583949842	1545812349	1762857398	1998286887	1570394041	1500286071	1480692148	1162475242	1333787401	1256411181	1672668917	1397969987	1661705813	1464248768	1461361686	1518906181	1649227868	1812603268	1625173774	1818444164	1725450207	1781730133	1804928217	1741617154	2062152413
Com_132_pos	L-Threonine	L-Threonine; 2-Amino-3-hydroxybutyric acid	C4 H9 N O3	119.058	1.357	C00188	map00260 Glycine, serine and threonine metabolism;map00261 Monobactam biosynthesis;map00290 Valine, leucine and isoleucine biosynthesis;map00860 Porphyrin and chlorophyll metabolism;map00970 Aminoacyl-tRNA biosynthesis;map01060 Biosynthesis of plant secondary metabolites;map01100 Metabolic pathways;map01110 Biosynthesis of secondary metabolites;map01120 Microbial metabolism in diverse environment…	HMDB0000167	_	Organic acids and derivatives	Carboxylic acids and derivatives	Amino acids, peptides, and analogues	_	_	_	120.066	1553989596	1689752515	1507211848	1771306144	1444518587	1177522021	1070828610	1350675184	1404014572	1317572595	1623946996	2548732771	1278991834	1453168854	1262446734	7.82326e+08	1042829267	1122477714	1008543453	9.04393e+08	1019263410	7.88608e+08	8.13008e+08	9.72406e+08	1373704015	1109469633	1132666491	1173757803	1608839729	1114584164	964870727	9.6956e+08	9.99972e+08
Com_188_pos	Uracil	Uracil	C4 H4 N2 O2	112.028	2.21	C00106	map00240 Pyrimidine metabolism;map00410 beta-Alanine metabolism;map00770 Pantothenate and CoA biosynthesis;map01100 Metabolic pathways	HMDB0000300	_	Organoheterocyclic compounds	Diazines	Pyrimidines and pyrimidine derivatives	_	_	_	113.035	7.05757e+08	8.11207e+08	8.51486e+08	812879574	686684421	7.72632e+08	6.1404e+08	6.04487e+08	5.38651e+08	5.23788e+08	6.65572e+08	3.41161e+08	6.11973e+08	2.81368e+08	3.4912e+08	380819198	2.19056e+08	3.33619e+08	1393139263	1193867885	1392493004	1043130556	1062381410	1190475511	6.98724e+08	9.2388e+08	1026022097	8.19153e+08	6.38061e+08	1038168160	354286715	310896421	2.31699e+08
Com_221_pos	3'-Adenosine monophosphate (3'-AMP)	_	C10 H14 N5 O7 P	347.064	1.907	_	_	_	_	_	_	_	_	_	_	348.071	4.25835e+08	6.19064e+08	6.85951e+08	5.21972e+08	6.12885e+08	9.61932e+08	7.39993e+08	5.16318e+08	3.61578e+08	623063760	6.8255e+08	4.82633e+08	6.05439e+08	1413038388	6.81956e+08	5.83487e+08	7.95852e+08	1455431045	9.41413e+08	5.78538e+08	6.09332e+08	6.1199e+08	5.75939e+08	7.32433e+08	6.4775e+08	6.6821e+08	7.56177e+08	6.33053e+08	501938391	799733270	4.6948e+07	7.48264e+08	5.51172e+08
Com_224_pos	Muramic acid	Muramic acid; 3-O-alpha-Carboxyethyl-D-glucosamine; 2-Amino-3-O-[(R)-1-carboxyethyl]-2-deoxy-D-glucopyranose	C9 H17 N O7	251.101	1.371	C06470	_	HMDB0003254	_	Organic oxygen compounds	Organooxygen compounds	Carbohydrates and carbohydrate conjugates	_	_	_	252.108	7.06737e+08	4.98583e+08	1065081580	5.0366e+08	769343232	2.44842e+08	5.49164e+08	7.58303e+08	4.50986e+08	3.71252e+08	5.83472e+08	2.3513e+08	2.53906e+08	3.3114e+08	2.45498e+08	1.10943e+08	3.86383e+08	2.03807e+08	4.94585e+08	3.79345e+08	5.96999e+08	5.37221e+08	4.1599e+08	2.77387e+08	5.83838e+08	5.6959e+08	5.45243e+08	4.01275e+08	5.82847e+08	5.49822e+08	4.51756e+08	4.53993e+08	4.96172e+08
Com_272_pos	N3,N4-Dimethyl-L-arginine	_	C8 H18 N4 O2	202.143	1.485	_	_	_	_	_	_	_	_	_	_	203.151	3.99156e+08	5.72882e+08	6.78153e+08	5.46698e+08	4.70596e+08	4.32595e+08	1.29415e+08	2.49522e+08	2.54722e+08	2.94466e+08	4.77386e+08	8.72402e+08	9.40398e+08	1096693203	9.73797e+08	3.9725e+08	5.57507e+08	9.01233e+08	1.7881e+08	3.11978e+08	2.3942e+08	2.07783e+08	2.35234e+08	3.78717e+08	672013808	4.24283e+08	4.61288e+08	4.56153e+08	5.96392e+08	3.23483e+08	1.52161e+08	4.42611e+08	1.2289e+08
Com_301_pos	tert-Butyl N-[1-(aminocarbonyl)-3-methylbutyl]carbamate	_	C11 H22 N2 O3	230.164	5.378	_	_	_	_	_	_	_	_	_	_	231.171	8.27185e+06	2.02546e+07	1.30941e+07	1.12656e+07	1.52869e+07	4.43754e+07	8.61423e+08	6.59798e+06	3.17771e+07	7.8352e+06	1.03395e+07	1.17317e+07	1.03361e+06	1.98032e+06	1.92788e+06	2.77176e+06	1.33469e+06	1.6996e+06	3.5657e+06	2.33116e+06	2.5755e+06	3.71114e+06	2.68623e+06	2.81047e+06	2.73879e+06	2.16837e+06	2.34775e+06	2.02916e+06	2.77637e+06	2.73689e+06	3.48214e+06	2.79361e+06	3.30882e+06
Com_308_pos	Nicotinamide adenine dinucleotide (NAD+)	_	C21 H27 N7 O14 P2	663.111	1.573	_	_	_	_	_	_	_	_	_	_	664.118	1.26235e+08	1.98006e+08	3.12575e+08	2.36901e+08	240252792	2.24214e+08	1.81833e+08	1.3084e+08	1.28137e+08	9.97095e+07	1.45178e+08	1.01491e+08	2.38975e+08	3.06537e+08	3.90087e+08	1.66668e+08	2.17913e+08	2.14998e+08	7.86449e+08	6.25846e+08	4.02972e+08	4.48665e+08	7.0328e+08	7.68179e+08	172496959	2.45149e+08	2.55462e+08	1.74123e+08	3.74228e+08	1.89265e+08	4.24826e+07	8.71817e+07	4.65148e+07
Com_326_pos	L-Glutamyl-L-glutamic acid	_	C10 H16 N2 O7	276.096	1.598	_	_	_	_	_	_	_	_	_	_	277.104	1.4358e+08	1.65941e+08	5.24574e+08	3.33832e+08	1.52117e+08	2.48874e+08	1.3626e+08	2.8812e+08	1.0814e+08	1.88432e+08	3.86132e+08	6.63093e+08	4.40668e+08	6.45912e+08	5.39092e+08	3.91e+08	7.53333e+08	5.61645e+08	4.91033e+08	5.69763e+08	4.02811e+08	4.29693e+08	5.03644e+08	439876048	9.93872e+07	2.92046e+08	455091211	3.20549e+08	623584352	346488984	2.24004e+08	3.41984e+08	2.83997e+08
Com_330_pos	Cytidine 5'-diphosphocholine	CDP-choline; Cytidine 5'-diphosphocholine; Citicoline	C14 H26 N4 O11 P2	488.108	1.405	C00307	map00564 Glycerophospholipid metabolism;map01100 Metabolic pathways;map05231 Choline metabolism in cancer	HMDB0001413	_	Organoheterocyclic compounds	Pteridines and derivatives	Pterins and derivatives	_	_	_	489.116	2.17707e+08	3.76472e+08	5.27355e+08	420351579	3.14351e+08	1.82772e+08	225151532	2.32041e+08	2.07177e+08	1.88795e+08	2.76704e+08	3.50043e+08	3.4555e+08	4.51464e+08	4.10578e+08	3.70712e+08	6.0371e+08	5.32872e+08	7.07861e+08	586971389	4.80976e+08	4.74144e+08	4.97238e+08	6.1558e+08	440965548	3.46804e+08	3.95795e+08	3.42474e+08	6.01331e+08	3.75271e+08	1.5327e+08	2.71671e+08	1.49882e+08
Com_337_pos	N6-Acetyl-L-lysine	N6-Acetyl-L-lysine	C8 H16 N2 O3	188.116	1.72	C02727	map00310 Lysine degradation	HMDB0000206	_	Organic acids and derivatives	Carboxylic acids and derivatives	Amino acids, peptides, and analogues	_	_	_	189.124	2.60928e+08	2.7605e+08	354811919	2.47576e+08	2.975e+08	2.4445e+08	1.75992e+08	2.134e+08	1.85643e+08	181821486	2.55474e+08	2.7967e+08	2.87399e+08	3.27345e+08	2.62908e+08	2.61167e+08	3.61895e+08	3.00945e+08	2.56478e+08	2.61058e+08	2.70325e+08	3.54301e+08	3.08682e+08	2.80529e+08	4.53588e+08	490305216	4.67544e+08	4.0918e+08	5.99579e+08	4.28516e+08	1.53112e+08	1.80157e+08	1.99847e+08
Com_352_pos	Asparagine	Asparagine	C4 H8 N2 O3	132.054	1.312	C16438	_	HMDB0251512	_	Organic acids and derivatives	Carboxylic acids and derivatives	Amino acids, peptides, and analogues	_	_	_	133.061	3.25064e+08	3.64764e+08	2.90586e+08	4.19047e+08	2.81009e+08	2.41166e+08	1.26046e+08	2.26114e+08	2.37217e+08	2.28994e+08	3.42688e+08	8.12219e+08	2.45968e+08	3.46927e+08	2.25225e+08	1.7218e+08	2.11499e+08	2.68717e+08	1.18995e+08	1.33703e+08	1.35095e+08	4.52746e+07	1.17376e+08	1.84078e+08	2.72889e+08	1.65648e+08	1.70584e+08	1.73335e+08	314738552	1.67161e+08	1.21938e+08	1.74456e+08	1.12276e+08
Com_359_pos	Glycine anhydride	2,5-Dioxopiperazine; Diketopiperazine; 2,5-Diazacyclohexane-1,4-dione; 2,5-Piperazinedione; Glycine anhydride	C4 H6 N2 O2	114.043	1.745	C02777	_	_	_	_	_	_	_	_	_	115.051	7.39526e+07	1.48521e+08	9.21045e+07	8.30346e+07	1.56339e+08	6.79403e+07	3.29377e+07	6.20753e+07	4.75943e+07	5.60284e+07	1.27661e+08	1.06027e+08	4.06935e+08	7.83826e+08	566038259	3.62464e+08	7.37313e+08	4.77951e+08	7.0692e+07	1.21031e+08	9.77488e+07	7.68752e+07	1.08104e+08	1.01773e+08	5.00531e+08	3.98682e+08	3.86216e+08	3.28251e+08	4.91292e+08	3.22943e+08	7.83938e+07	2.37175e+08	1.2883e+08
Com_371_pos	Oleamide	Oleamide; Oleyl amide; (Z)-9-Octadecenamide	C18 H35 N O	281.272	9.893	C19670	_	HMDB0002117	LMFA08010004	Lipids and lipid-like molecules	Fatty Acyls	Fatty amides	Fatty Acyls [FA]	Fatty amides [FA08]	Primary amides [FA0801]	282.279	3.56597e+08	3.06907e+08	1.55445e+08	237759345	2.60693e+08	3.11048e+08	1.80516e+08	1.24899e+08	1.86215e+08	2.27956e+08	1.43619e+08	1.79701e+08	1.59633e+08	1.95044e+08	2.04127e+08	2.43648e+08	2.56353e+08	2.35832e+08	1.61117e+08	3.26334e+08	2.01598e+08	1.99404e+08	3.19464e+08	550914697	6.45755e+08	2.06099e+08	2.25122e+08	1.73276e+08	1.9149e+08	1.67147e+08	3.35645e+08	221758896	1.40606e+08
Com_385_pos	Trigonelline	N-Methylnicotinate; Trigonelline; Trigenelline; 1-Methylpyridinio-3-carboxylate; Betaine nicotinate; Caffearin; Gynesine	C7 H7 N O2	137.048	1.433	C01004	map00760 Nicotinate and nicotinamide metabolism	HMDB0000875	_	Alkaloids and derivatives	_	_	_	_	_	138.055	1.27065e+08	1.17599e+08	8.97118e+07	1.40614e+08	9.5249e+07	1.17641e+08	7.61175e+07	1.02753e+08	9.68338e+07	1.08571e+08	1.05444e+08	2.07975e+08	1.69643e+08	2.72104e+08	268025732	2.79982e+08	3.38391e+08	3.40297e+08	2.77186e+08	2.56884e+08	255165984	5.32217e+08	2.63475e+08	3.04132e+08	2.06708e+08	1.85822e+08	2.00772e+08	2.0148e+08	3.2553e+08	2.53906e+08	1.74531e+08	2.1619e+08	1.55314e+08
Com_393_pos	Nicotinamide	Nicotinamide; Nicotinic acid amide; Niacinamide; Vitamin PP	C6 H6 N2 O	122.048	1.571	C00153	map00760 Nicotinate and nicotinamide metabolism;map01100 Metabolic pathways;map04212 Longevity regulating pathway - worm;map04977 Vitamin digestion and absorption	HMDB0001406	_	Organoheterocyclic compounds	Pyridines and derivatives	Pyridinecarboxylic acids and derivatives	_	_	_	123.055	1.32555e+08	1.55898e+08	223555486	1.72884e+08	181310406	1.33206e+08	1.22073e+08	1.54544e+08	1.20756e+08	1.07913e+08	1.49482e+08	1.06613e+08	2.96812e+08	2.16938e+08	3.09821e+08	1.97948e+08	2.00175e+08	2.28581e+08	5.94358e+08	397695504	3.39949e+08	4.64637e+08	3.8314e+08	5.84842e+08	2.00128e+08	1.77816e+08	1.24824e+08	1.55033e+08	2.17438e+08	1.53748e+08	9.82309e+07	1.77887e+08	138044632
Com_428_pos	Creatine	Creatine; alpha-Methylguanidino acetic acid; Methylglycocyamine	C4 H9 N3 O2	131.07	1.439	C00300	map00260 Glycine, serine and threonine metabolism;map00330 Arginine and proline metabolism;map01100 Metabolic pathways	HMDB0000064	_	Organic acids and derivatives	Carboxylic acids and derivatives	Amino acids, peptides, and analogues	_	_	_	132.077	5.47894e+08	3.31484e+08	4.04536e+08	4.33526e+08	431654532	404095978	4.43202e+08	4.20996e+08	5.08846e+08	3.91088e+08	2.68118e+08	2.43939e+08	3.30394e+08	3.61101e+08	3.65515e+08	4.06695e+08	2.22298e+08	413898641	443966598	3.39576e+08	4.4954e+08	4.2301e+08	406606909	4.371e+08	3.84605e+08	4.06927e+08	3.86504e+08	314025333	3.82657e+08	4.20897e+08	4.26162e+08	3.33017e+08	438797552
Com_492_pos	2-Amino-1,3-octadecanediol	_	C18 H39 N O2	301.299	7.275	_	_	HMDB0242634	_	Organic nitrogen compounds	Organonitrogen compounds	Amines	_	_	_	302.306	2.39549e+08	1.80456e+08	1.34704e+08	1.68481e+08	1.71418e+08	1.87268e+08	1.92921e+08	1.25171e+08	2.33695e+08	2.57582e+08	1.26913e+08	122684462	1.12817e+08	1.5527e+08	1.33708e+08	1.92807e+08	1.35342e+08	2.81222e+08	1.8738e+08	279437599	101452509	2.40641e+08	4.13962e+08	1.99569e+08	1.4425e+08	1.78837e+08	177669159	2.31187e+08	2.01959e+08	1.76353e+08	2.65769e+08	2.0284e+08	3.10866e+08
Com_592_pos	Cytidine 5'-monophosphate (hydrate)	_	C9 H14 N3 O8 P	323.052	1.374	_	_	_	_	_	_	_	_	_	_	324.06	4.42391e+07	5.85883e+07	5.19089e+07	7.15267e+07	4.40583e+07	3.17909e+07	2.93347e+07	4.08073e+07	3.82599e+07	2.20226e+07	4.26617e+07	4.53163e+07	6.30059e+07	1.01682e+08	8.1387e+07	1.95322e+08	3.60728e+08	2.37999e+08	1.6119e+08	260993200	3.2243e+08	2.69788e+08	3.23215e+08	3.48211e+08	9.72579e+07	6.53775e+07	5.07186e+07	83245072	1.48161e+08	1.13358e+08	4.35375e+07	7.91658e+07	5.42726e+07
Com_593_pos	(S)-Nicotine	Nicotine; (S)-3-(1-Methylpyrrolidin-2-yl)pyridine; (S)-Nicotine	C10 H14 N2	162.116	2.118	C00745	map00960 Tropane, piperidine and pyridine alkaloid biosynthesis;map00980 Metabolism of xenobiotics by cytochrome P450;map01064 Biosynthesis of alkaloids derived from ornithine, lysine and nicotinic acid;map01100 Metabolic pathways;map01110 Biosynthesis of secondary metabolites;map05033 Nicotine addiction	HMDB0001934	_	Organoheterocyclic compounds	Pyridines and derivatives	Pyrrolidinylpyridines	_	_	_	163.123	2.64879e+08	2.56192e+08	1.85796e+08	2.9499e+08	275219483	2.27764e+08	1.80683e+08	2.06694e+08	1.68846e+08	1.31146e+08	1.13287e+08	2.02994e+08	1.75292e+08	1.73374e+08	1.7875e+08	1.63643e+08	2.48208e+08	2.06303e+08	1.89963e+08	1.96677e+08	2.11258e+08	297194355	2.0621e+08	214984094	2.68092e+08	1.85237e+08	8.00346e+07	1.57147e+08	2.14677e+08	1.83243e+08	1.37127e+08	1.03353e+08	1.13453e+08
Com_630_pos	Hexadecanamide	_	C16 H33 N O	255.257	9.68	_	_	HMDB0012273	LMFA08010009	Lipids and lipid-like molecules	Fatty Acyls	Fatty amides	Fatty Acyls [FA]	Fatty amides [FA08]	Primary amides [FA0801]	256.264	1.79208e+08	1.30393e+08	9.5741e+07	1.05254e+08	1.15962e+08	1.68122e+08	1.32808e+08	1.03133e+08	1.39356e+08	1.32486e+08	9.4023e+07	9.48342e+07	8.69244e+07	1.2648e+08	1.80367e+08	2.29717e+08	1.726e+08	1.9959e+08	1.41798e+08	2.34567e+08	1.26589e+08	1.88071e+08	2.76421e+08	1.92376e+08	2.34463e+08	190826457	1.88288e+08	1.46322e+08	165419476	1.01447e+08	1.82973e+08	1.18013e+08	1.47599e+08
Com_642_pos	Spermidine	Spermidine; N-(3-Aminopropyl)-1,4-butane-diamine	C7 H19 N3	145.158	1.095	C00315	map00330 Arginine and proline metabolism;map00410 beta-Alanine metabolism;map00480 Glutathione metabolism;map00940 Phenylpropanoid biosynthesis;map01100 Metabolic pathways;map02010 ABC transporters;map04976 Bile secretion	HMDB0001257	_	Organic nitrogen compounds	Organonitrogen compounds	Amines	_	_	_	146.165	1.72709e+08	1.55104e+08	2.89303e+08	6.28559e+07	2.1481e+08	1.2779e+08	2.88936e+08	1.72227e+08	2.1891e+08	3.16107e+08	2.15177e+08	6.12583e+07	9.62594e+07	4.54149e+07	3.75309e+07	2.52761e+07	4.14544e+07	3.46022e+07	9.32878e+07	3.53875e+07	3.90395e+07	4.03942e+07	2.59082e+07	2.7499e+07	2.41021e+07	4.3109e+07	3.79837e+07	6.00883e+07	3.03294e+07	3.49933e+07	1.51852e+08	352750053	3.07875e+08
Com_643_pos	D-Serine	D-Serine	C3 H7 N O3	105.043	1.308	C00740	map00260 Glycine, serine and threonine metabolism;map01100 Metabolic pathways;map01502 Vancomycin resistance;map04742 Taste transduction	HMDB0003406	_	Organic acids and derivatives	Carboxylic acids and derivatives	Amino acids, peptides, and analogues	_	_	_	106.05	1.48691e+08	1.59554e+08	1.39031e+08	2.12746e+08	1.39459e+08	1.18263e+08	8.42141e+07	1.23294e+08	1.27212e+08	1.35641e+08	1.61272e+08	3.83625e+08	1.44127e+08	1.6201e+08	1.35449e+08	7.60319e+07	9.53302e+07	1.14738e+08	8.13594e+07	7.4869e+07	7.02274e+07	3.96107e+07	6.81567e+07	8.42003e+07	9.82037e+07	7.5793e+07	8.02892e+07	6.39337e+07	1.05945e+08	5.46864e+07	3.73538e+07	5.24006e+07	4.71108e+07
Com_790_pos	Glycylproline	_	C7 H12 N2 O3	172.085	1.736	_	_	HMDB0000721	_	Organic acids and derivatives	Carboxylic acids and derivatives	Amino acids, peptides, and analogues	_	_	_	173.092	1.33807e+08	1.37176e+08	1.69867e+08	1.61459e+08	1.49414e+08	1.51061e+08	1.80722e+08	1.57796e+08	1.30253e+08	1.24268e+08	1.35768e+08	1.61663e+08	2.30567e+08	1.33076e+08	1.42708e+08	8.85684e+07	9.15279e+07	103460569	2.32987e+08	1.4699e+08	1.67835e+08	1.47645e+08	1.63708e+08	1.40969e+08	1.01791e+08	1.23378e+08	1.26334e+08	9.00165e+07	1.03957e+08	104136087	6.42295e+07	7.00362e+07	6.52085e+07
Com_798_pos	N-Acetyl-D-lactosamine	_	C14 H25 N O11	383.144	1.472	_	_	_	_	_	_	_	_	_	_	384.151	6.77959e+07	9.62406e+07	5.57439e+07	4.0827e+07	8.19713e+07	7.02137e+07	7.56561e+07	5.99356e+07	6.94776e+07	6.34201e+07	6.55282e+07	6.89928e+07	1.12331e+08	1.47751e+08	1.05868e+08	8.68459e+07	1.35723e+08	1.34402e+08	7.68599e+07	1.21911e+08	1.04992e+08	1.007e+08	1.10821e+08	126511447	1.2908e+08	1.03388e+08	1.21955e+08	1.02758e+08	2.00892e+08	153301917	9.54115e+07	1.09817e+08	3.84037e+07
Com_845_pos	D-(+)-Proline	_	C5 H9 N O2	115.063	1.3	_	_	_	_	_	_	_	_	_	_	116.071	1.99226e+08	1.14778e+08	1.30837e+08	2.18824e+08	1.39874e+08	1.3715e+08	1.21073e+08	1.17913e+08	112515470	92229647	1.74345e+08	2.67833e+08	1.11652e+08	1.1732e+08	9.40993e+07	9.3662e+07	1.09252e+08	9.96352e+07	7.40857e+07	7.64479e+07	6.98073e+07	6.54612e+07	6.35407e+07	7.54012e+07	9.57197e+07	6.88519e+07	8.49701e+07	8.41915e+07	1.0534e+08	8.74081e+07	8.44133e+07	7.74753e+07	9.2562e+07
Com_856_pos	Sodium [dodecanoyl(methyl)amino]acetate	_	C15 H29 N O3	271.215	7.948	_	_	_	_	_	_	_	_	_	_	272.223	4.90504e+07	4.43126e+07	7.39809e+06	1.15218e+07	1.16465e+07	1.56663e+07	3.06558e+06	5.54508e+06	3.67459e+06	1.15594e+07	5.62116e+06	1.08711e+07	1.3434e+07	1.02439e+07	8.46539e+06	8.10961e+06	2.3416e+07	8.22499e+06	1.31522e+07	7.61154e+06	1.25519e+07	1.85482e+08	7.72949e+06	1.12852e+07	1.08685e+07	5.5578e+06	7.68845e+06	5.4408e+06	5.92048e+06	7.11958e+06	5.75738e+06	4.80152e+06	6.48546e+06
Com_881_pos	Phenylethanolamine	Phenylethanolamine; 2-Amino-1-phenylethanol	C8 H11 N O	137.084	5.276	C02735	_	HMDB0062626	_	Organic nitrogen compounds	Organonitrogen compounds	Amines	_	_	_	138.092	2.09216e+06	2.11734e+06	1.73916e+06	3.09546e+06	1.958e+06	1.80166e+06	1.8608e+06	1.51294e+06	1.9984e+06	2.23645e+06	2.1437e+06	1.82505e+06	1.95712e+06	1.79375e+06	618968	1.64682e+06	1.84472e+06	926712	1.95798e+06	1.70061e+06	2.1425e+06	1.58319e+06	1.50455e+06	1.66781e+06	1.79884e+06	1.66019e+06	1.52983e+06	1.93915e+06	1.81785e+06	1.61212e+06	3.31963e+06	1.96951e+06	1.89702e+06
Com_958_pos	Creatinine	Creatinine; 1-Methylglycocyamidine	C4 H7 N3 O	113.059	1.413	C00791	map00330 Arginine and proline metabolism;map01100 Metabolic pathways	HMDB0000562	_	Organic acids and derivatives	Carboxylic acids and derivatives	Amino acids, peptides, and analogues	_	_	_	114.066	1.90179e+08	1.43726e+08	1.54747e+08	1.61034e+08	1.63476e+08	1.56956e+08	177651843	1.53708e+08	201398221	1.53486e+08	144195908	9.58882e+07	1.08908e+08	1.09729e+08	1.09981e+08	1.27865e+08	1.21589e+08	1.04055e+08	1.57484e+08	1.14919e+08	1.3698e+08	1.56624e+08	1.30195e+08	1.4398e+08	1.32212e+08	1.41081e+08	1.40876e+08	1.26139e+08	1.45269e+08	1.54794e+08	1.60273e+08	1.11535e+08	1.71048e+08
Com_1169_pos	N6,N6,N6-Trimethyl-L-lysine	N6,N6,N6-Trimethyl-L-lysine	C9 H20 N2 O2	188.153	1.287	C03793	map00310 Lysine degradation	HMDB0001325	_	Organic acids and derivatives	Carboxylic acids and derivatives	Amino acids, peptides, and analogues	_	_	_	189.16	123965972	9.98696e+07	1.37081e+08	1.2546e+08	1.1246e+08	9.80239e+07	6.98252e+07	9.22573e+07	9.40712e+07	1.03434e+08	1.17021e+08	1.84862e+08	1.58907e+08	1.67267e+08	1.18243e+08	7.03023e+07	9.48998e+07	1.02913e+08	5.58428e+07	5.76953e+07	6.42621e+07	5.77405e+07	5.80897e+07	5.83797e+07	1.08181e+08	8.08044e+07	8.53021e+07	1.03461e+08	1.21516e+08	7.79852e+07	3.29155e+07	7.59067e+07	5.23561e+07
Com_1490_pos	D-Sphingosine	_	C18 H37 N O2	299.283	7.731	_	_	HMDB0000252	_	Organic nitrogen compounds	Organonitrogen compounds	Amines	_	_	_	300.29	6.48658e+07	5.06214e+07	2.8598e+07	3.36862e+07	3.08171e+07	3.94153e+07	3.94332e+07	3.3818e+07	5.08965e+07	4.73272e+07	2.8226e+07	3.06583e+07	2.69583e+07	1.85236e+07	2.67961e+07	2.63293e+07	2.84665e+07	3.89955e+07	7.3794e+07	69202869	4.51624e+07	7.27765e+07	1.07266e+08	6.967e+07	3.02371e+07	1.83318e+07	2.2848e+07	3.14478e+07	2.20316e+07	2.2829e+07	4.98859e+07	4.04355e+07	53073859
Com_1544_pos	2,4-Dimethylbenzaldehyde	_	C9 H10 O	134.073	6.847	_	_	HMDB0032142	_	Benzenoids	Benzene and substituted derivatives	Benzoyl derivatives	_	_	_	135.081	1.40027e+08	8.49065e+07	6.40793e+07	7.95499e+07	7.09841e+07	7.32911e+07	6.32431e+07	6.82117e+07	1.04559e+08	6.80103e+07	8.94975e+07	6.43532e+07	6.4909e+07	9.00843e+07	7.80516e+07	8.43659e+07	8.99342e+07	9.94585e+07	1.08439e+08	4.31883e+07	6.9092e+07	9.04835e+07	7.66975e+07	6.65153e+07	3.99122e+07	7.13561e+07	5.21562e+07	8.37621e+07	9.05223e+07	8.35806e+07	9.87354e+07	8.44007e+07	9.43207e+07
Com_1766_pos	Acetophenone	Acetophenone; 1-Phenylethanone; Phenyl methyl ketone; Acetylbenzene; Methyl phenyl ketone	C8 H8 O	120.058	2.658	C07113	map00642 Ethylbenzene degradation;map01120 Microbial metabolism in diverse environments;map01220 Degradation of aromatic compounds	HMDB0033910	_	Organic oxygen compounds	Organooxygen compounds	Carbonyl compounds	_	_	_	121.065	3.22e+07	2.91116e+07	2.28612e+07	2.51143e+07	2.7439e+07	2.17214e+07	3.34611e+07	3.72742e+07	3.11418e+07	3.84965e+07	3.32105e+07	3.133e+07	2.62398e+07	2.13593e+07	1.81909e+07	1.44616e+07	1.88961e+07	1.89855e+07	2.62438e+07	1.57449e+07	1.7474e+07	7.87562e+07	1.53044e+07	1.91423e+07	2.45746e+07	2.02708e+07	1.77671e+07	2.03715e+07	1.89957e+07	1.70505e+07	3.97999e+07	3.58233e+07	3.61778e+07
Com_1785_pos	Monoolein	_	C21 H40 O4	356.293	10.078	_	_	HMDB0254854	_	Lipids and lipid-like molecules	Glycerolipids	Monoradylglycerols	_	_	_	357.301	1.75339e+07	1.69362e+07	1.4308e+07	1.32751e+07	1.48476e+07	1.55136e+07	1.51071e+07	1.1744e+07	1.37788e+07	1.4426e+07	8.53014e+06	1.11448e+07	8.11841e+06	1.50495e+07	1.43453e+07	1.43079e+07	1.34298e+07	1.31284e+07	1.7392e+07	2.49602e+07	1.82776e+07	4.00904e+07	8.40364e+07	4.26554e+07	2.81614e+07	1.37863e+07	1.09116e+07	7.60977e+06	8.50448e+06	7.25689e+06	1.20132e+07	1.22998e+07	8.12645e+06
Com_1816_pos	Vasicinone	Vasicinone	C11 H10 N2 O2	202.075	3.742	C10744	_	HMDB0259770	_	Organoheterocyclic compounds	Diazanaphthalenes	Benzodiazines	_	_	_	203.082	3.33769e+07	3.43979e+07	4.54998e+07	3.03266e+07	3.8726e+07	3.48025e+07	4.40975e+07	4.13955e+07	3.60387e+07	3.28931e+07	3.51572e+07	1.83903e+07	2.95917e+07	2.62458e+07	2.45494e+07	2.21451e+07	3.14266e+07	2.79918e+07	4.74157e+07	4.10902e+07	5.2502e+07	5.17626e+07	4.16198e+07	3.57421e+07	5.08004e+07	6.55027e+07	5.75299e+07	7.12498e+07	5.01758e+07	7.31241e+07	3.46993e+07	3.69621e+07	4.49558e+07
Com_1875_pos	1-Methyladenosine	1-Methyladenosine	C11 H15 N5 O4	281.113	1.856	C02494	_	HMDB0003331	_	Nucleosides, nucleotides, and analogues	Purine nucleosides	_	_	_	_	282.12	2.84775e+07	2.79891e+07	3.31238e+07	3.11751e+07	2.74353e+07	3.42356e+07	2.30297e+07	2.21031e+07	2.27744e+07	2.381e+07	2.34223e+07	2.04479e+07	2.63091e+07	3.28312e+07	3.61388e+07	4.6334e+07	6.18375e+07	4.7288e+07	5.41488e+07	6.64796e+07	6.99826e+07	7.17725e+07	6.72459e+07	6.56924e+07	4.98848e+07	4.28605e+07	4.62021e+07	4.75173e+07	4.86379e+07	6.47479e+07	2.27127e+07	2.64597e+07	3.1678e+07
Com_1894_pos	Nicotinamide mononucleotide	Nicotinamide D-ribonucleotide; NMN; Nicotinamide mononucleotide; Nicotinamide ribonucleotide; Nicotinamide nucleotide; beta-Nicotinamide D-ribonucleotide; beta-Nicotinamide ribonucleotide; beta-Nicotinamide mononucleotide	C11 H15 N2 O8 P	334.057	1.49	C00455	map00760 Nicotinate and nicotinamide metabolism;map01100 Metabolic pathways	_	_	_	_	_	_	_	_	335.064	1.92083e+07	2.51889e+07	2.34361e+07	1.50244e+07	2.02288e+07	1.59072e+07	1.14932e+07	10158761	1.33942e+07	1.10964e+07	1.5215e+07	1.78561e+07	2.07396e+07	2.63218e+07	2.69007e+07	1.76712e+07	2.08901e+07	2.93584e+07	6.14801e+07	7.17385e+07	4.0121e+07	5.76764e+07	6.66087e+07	7.86343e+07	5.0286e+07	3.95708e+07	3.73114e+07	3.39215e+07	7.03938e+07	4.29689e+07	2.55117e+07	3.48731e+07	1.6318e+07
Com_1931_pos	8-Hydroxyquinoline	8-Hydroxyquinoline; Oxyquinoline	C9 H7 N O	145.053	3.708	C19434	_	_	_	_	_	_	_	_	_	146.06	3.93758e+07	3.87236e+07	4.45513e+07	2.85173e+07	4.56734e+07	3.43211e+07	4.27941e+07	4.10466e+07	3.97693e+07	3.74938e+07	3.38438e+07	1.41985e+07	1.40315e+07	1.10698e+07	1.75919e+07	1.21814e+07	1.55004e+07	1.49357e+07	3.86665e+07	2.97129e+07	3.72856e+07	3.65219e+07	3.55179e+07	2.93223e+07	5.78926e+07	5.96652e+07	5.52766e+07	6.19744e+07	4.1488e+07	6.14651e+07	4.22865e+07	3.43574e+07	4.59611e+07
Com_2067_pos	Dihydrothymine	5,6-Dihydrothymine; Dihydrothymine; 5,6-Dihydro-5-methyluracil	C5 H8 N2 O2	128.059	3.017	C00906	_	HMDB0000079	_	Organoheterocyclic compounds	Diazines	Pyrimidines and pyrimidine derivatives	_	_	_	129.066	8.75333e+06	1.32505e+07	1.37046e+07	6.77149e+06	1.3685e+07	8.24245e+06	4.85846e+06	1.01178e+07	1.24488e+06	7.76347e+06	1.54445e+07	2.46217e+07	5.33776e+07	6.96275e+07	6.19672e+07	1.88638e+07	4.46162e+07	2.85227e+07	3.97991e+07	1.0766e+07	1.43773e+07	1.79148e+07	1.61309e+07	1.28547e+07	5.17739e+07	4.92669e+07	5.54528e+07	4.83543e+07	4.06926e+07	4.34725e+07	1.32072e+07	3.38719e+07	1.89112e+07
Com_2132_pos	Valylproline	_	C10 H18 N2 O3	214.132	4.929	_	_	HMDB0029135	_	Organic acids and derivatives	Carboxylic acids and derivatives	Amino acids, peptides, and analogues	_	_	_	215.14	3.17185e+07	4.29e+07	1.60437e+07	2.8068e+07	2.23979e+07	3.03922e+07	7.40935e+07	2.9291e+07	2.54495e+07	36654616	2.3894e+07	2.61198e+07	2.93864e+07	1.83188e+07	2.31986e+07	2.0916e+07	1.7333e+07	1.62753e+07	1.43435e+07	9.16996e+06	1.75544e+07	1.4928e+07	1.4281e+07	1.68139e+07	1.82146e+07	1.8823e+07	1.74384e+07	1.65528e+07	1.32711e+07	1.86643e+07	1.31156e+07	1.57988e+07	1.29296e+07
Com_2260_pos	Nicotinic acid adenine dinucleotide	_	C21 H26 N6 O15 P2	664.094	1.534	_	_	HMDB0001179	_	Nucleosides, nucleotides, and analogues	(5'->5')-dinucleotides	_	_	_	_	333.054	3.20785e+06	2.8e+06	2.94786e+06	3.68486e+06	2.45126e+06	4.8249e+06	2.45062e+06	2.51231e+06	2.20035e+06	1.94683e+06	2.00181e+06	2.51485e+06	2.26062e+07	4.30515e+07	4.74478e+07	6.67305e+06	2.30139e+07	3.74891e+07	6.42036e+07	6.46662e+06	4.94361e+06	1.66245e+06	3.95422e+06	3.5944e+06	8.88275e+06	4.89714e+06	3.79878e+06	6.15305e+06	6.44261e+06	8.93273e+06	1.63355e+06	1.68323e+06	1.48077e+06
Com_2268_pos	Adenosine diphosphate (ADP)	_	C10 H15 N5 O10 P2	427.03	1.562	_	_	_	_	_	_	_	_	_	_	428.037	1.13289e+07	1.90303e+07	2.73925e+07	1.62695e+07	1.63594e+07	2.21568e+07	1.34125e+07	9.83639e+06	1.10985e+07	7.96558e+06	1.28746e+07	9.80456e+06	1.93028e+07	1.83275e+07	2.88317e+07	1.17758e+07	2.02701e+07	2.43491e+07	6.39443e+07	3.30752e+07	2.59301e+07	4.97809e+07	3.79693e+07	2.64262e+07	5.32557e+06	2.3459e+07	1.82075e+07	1.26192e+07	2.36189e+07	1.42484e+07	6.00106e+06	7.97829e+06	4.36013e+06
Com_2286_pos	Kaempferol	Kaempferol; 3,4',5,7-Tetrahydroxyflavone; 3,5,7-Trihydroxy-2-(4-hydroxyphenyl)-4H-1-benzopyran-4-one; 5,7,4'-Trihydroxyflavonol; C.I. 75640; Indigo yellow; Kaempherol; Kempferol; Nimbecetin; Pelargidenolon; Populnetin; Rhamnolutein; Rhamnolutin; Robigenin; Swartziol; Trifolitin	C15 H10 O6	286.049	5.681	C05903	map00941 Flavonoid biosynthesis;map00944 Flavone and flavonol biosynthesis;map01061 Biosynthesis of phenylpropanoids;map01100 Metabolic pathways;map01110 Biosynthesis of secondary metabolites	HMDB0005801	LMPK12110003	Phenylpropanoids and polyketides	Flavonoids	Flavones	Polyketides [PK]	Flavonoids [PK12]	Flavones and Flavonols [PK1211]	287.056	895810	619472	635390	614123	688080	637498	628230	621907	780329	708124	781154	590514	755932	695770	817568	726191	960022	637280	463595	480737	625137	5.49203e+07	469601	587317	634879	589709	527528	549465	577496	664753	836124	779720	634448
Com_2436_pos	Epinephrine	_	C9 H13 N O3	183.09	5.117	_	_	HMDB0000068	_	Benzenoids	Phenols	Benzenediols	_	_	_	184.097	8.87781e+06	8.3122e+06	1.03782e+07	1.06802e+07	1.38866e+07	9.86207e+06	1.31664e+07	1.13569e+07	1.05788e+07	8.99712e+06	7.1191e+06	1.27181e+07	2.37086e+07	4.3215e+07	4.56102e+07	4.50968e+07	6.17444e+07	3.81078e+07	5.7592e+07	4.64399e+07	4.60996e+07	3.90269e+07	4.34424e+07	4.5217e+07	3.68181e+07	2.61176e+07	2.79013e+07	2.99355e+07	3.89119e+07	3.38889e+07	2.45694e+07	2.86631e+07	2.74448e+07
Com_2563_pos	1-Phenyl-3-methyl-5-pyrazolone	_	C10 H10 N2 O	174.08	3.743	_	_	HMDB0251697	_	Organoheterocyclic compounds	Azolines	Pyrazolines	_	_	_	175.087	2.06055e+07	2.11286e+07	2.74735e+07	1.80999e+07	2.4092e+07	2.20398e+07	2.5913e+07	2.43852e+07	2.03944e+07	2.00633e+07	1.94731e+07	1.10354e+07	1.66354e+07	1.68023e+07	1.48587e+07	1.25872e+07	1.80761e+07	1.60099e+07	2.86776e+07	2.43214e+07	3.14452e+07	3.16395e+07	2.45652e+07	2.20778e+07	3.13307e+07	4.07205e+07	3.49568e+07	4.2962e+07	3.15839e+07	4.1621e+07	2.11112e+07	2.19991e+07	2.59927e+07
Com_2649_pos	N,N-Dimethyldecylamine N-oxide	_	C12 H27 N O	201.21	6.337	_	_	_	_	_	_	_	_	_	_	202.217	6.83737e+07	4.20571e+07	2.752e+07	2.88131e+07	4.61706e+07	5.0234e+07	4.20695e+07	4.41997e+07	6.04475e+07	6.9364e+07	4.3996e+07	2.53743e+07	2.47042e+07	2.17839e+07	1.84603e+07	1.82346e+07	1.89551e+07	2.24172e+07	1.43473e+07	1.79938e+07	1.5708e+07	1.712e+07	1.68711e+07	1.74001e+07	2.10197e+07	1.67533e+07	2.04193e+07	2.39854e+07	1.88365e+07	2.39643e+07	7.57495e+07	7.45061e+07	7.47031e+07
Com_4982_pos	DL-2-(acetylamino)-3-phenylpropanoic acid	_	C11 H13 N O3	207.09	5.748	_	_	_	_	_	_	_	_	_	_	208.097	1.69085e+07	1.22334e+07	7.77039e+06	1.02252e+07	1.36596e+07	1.11404e+07	1.00562e+07	1.41824e+07	1.43289e+07	1.43176e+07	1.29432e+07	1.19982e+07	1.59323e+07	9.29264e+06	1.15908e+07	6.25316e+06	7.38675e+06	8.9911e+06	1.95818e+07	1.11593e+07	1.73564e+07	1.44666e+07	1.22815e+07	1.24109e+07	1.39946e+07	1.71333e+07	1.66774e+07	1.91523e+07	1.52256e+07	1.6347e+07	1.53376e+07	1.26316e+07	1.84657e+07
Com_7_pos	L-Tyrosine	L-Tyrosine; (S)-3-(p-Hydroxyphenyl)alanine; (S)-2-Amino-3-(p-hydroxyphenyl)propionic acid; Tyrosine	C9 H11 N O3	181.074	2.457	C00082	map00130 Ubiquinone and other terpenoid-quinone biosynthesis;map00231 Puromycin biosynthesis;map00261 Monobactam biosynthesis;map00350 Tyrosine metabolism;map00360 Phenylalanine metabolism;map00400 Phenylalanine, tyrosine and tryptophan biosynthesis;map00401 Novobiocin biosynthesis;map00460 Cyanoamino acid metabolism;map00680 Methane metabolism;map00730 Thiamine metabolism;map00940 Phenylpropanoi…	HMDB0000158	_	Organic acids and derivatives	Carboxylic acids and derivatives	Amino acids, peptides, and analogues	_	_	_	182.081	20648271745	25230044291	28178963726	21478772508	22364039129	20430563866	22950403486	24307154681	19675466631	18996304987	23498936641	20949216077	20073650830	7174346409	22153447067	17917337642	17890728670	16227746448	19523350668	17495604920	21058969125	18864541863	15384260780	18548811314	19718870919	22016432358	24703002542	25085609978	21438110811	21583023968	23159534988	18863629735	20507216950
Com_10_pos	L-Phenylalanine	L-Phenylalanine; (S)-alpha-Amino-beta-phenylpropionic acid	C9 H11 N O2	165.079	4.989	C00079	map00360 Phenylalanine metabolism;map00400 Phenylalanine, tyrosine and tryptophan biosynthesis;map00460 Cyanoamino acid metabolism;map00940 Phenylpropanoid biosynthesis;map00960 Tropane, piperidine and pyridine alkaloid biosynthesis;map00966 Glucosinolate biosynthesis;map00970 Aminoacyl-tRNA biosynthesis;map01060 Biosynthesis of plant secondary metabolites;map01061 Biosynthesis of phenylpropanoid…	HMDB0000159	_	Organic acids and derivatives	Carboxylic acids and derivatives	Amino acids, peptides, and analogues	_	_	_	166.086	22649793928	23462896032	23233012527	24159582793	25834797585	22684530008	20130851735	24781813150	22557438295	21822049203	29293987244	27060987993	24400969609	24802291762	22300711379	17070168674	18918868053	19313025231	16464145089	14720611182	18481482892	11709479484	15797421789	16198800471	21199952000	18906455156	18385583661	21556104945	20373486914	20149331536	18618148492	21096846703	20587306749
Com_11_pos	DL-Tryptophan	_	C11 H12 N2 O2	204.09	5.288	_	_	HMDB0030396	_	Organoheterocyclic compounds	Indoles and derivatives	Indolyl carboxylic acids and derivatives	_	_	_	205.097	15542476331	18317478131	18726305730	18148906238	19053024923	14692367575	17561578068	20488859274	16943181585	18213616313	19943322151	23058762273	17455157103	17585575099	17010469841	13569666531	15703840625	14343061374	19131152096	16663849627	18568366913	17839369399	15862470097	16973100481	18669494486	18633329180	18830135279	20353465408	18796844496	20311372301	19546700042	20486232432	21133925636
Com_28_pos	Hypoxanthine	Hypoxanthine; Purine-6-ol	C5 H4 N4 O	136.039	1.964	C00262	map00230 Purine metabolism;map01100 Metabolic pathways	HMDB0000157	_	Organoheterocyclic compounds	Imidazopyrimidines	Purines and purine derivatives	_	_	_	137.046	1221374150	1336439138	1135084534	1285016335	1327464344	1136811674	1341354984	2405457292	1262156919	1195775306	1797209378	10912703867	5302824492	5603152252	5835856970	5473678367	7403439931	7184378142	1204540307	7.6847e+08	8.75799e+08	9.90392e+08	9.16882e+08	6.33257e+08	7701821835	6586970125	8130627085	3692590792	9181996128	6331544814	8777659912	12483607441	9954098494
Com_33_pos	Pipecolic acid	L-Pipecolate; Pipecolinic acid; Pipecolic acid; 2-Piperidinecarboxylic acid; (S)-Piperidine-2-carboxylic acid	C6 H11 N O2	129.079	1.732	C00408	map00310 Lysine degradation;map00960 Tropane, piperidine and pyridine alkaloid biosynthesis;map01060 Biosynthesis of plant secondary metabolites;map01064 Biosynthesis of alkaloids derived from ornithine, lysine and nicotinic acid;map01100 Metabolic pathways;map01110 Biosynthesis of secondary metabolites	HMDB0000070	_	Organic acids and derivatives	Carboxylic acids and derivatives	Amino acids, peptides, and analogues	_	_	_	130.086	1901709996	1767374120	1871812830	2193430028	1995828241	1912833755	2080614770	2216314935	1910770690	1877245752	1900837255	1153728425	2405552220	2792390179	2630976792	3476241950	4368711695	3201469911	4343684855	5175975218	6869799866	7453013120	5998133713	5501332587	1772323717	2365772495	2192040753	2028723390	2418830587	2358307733	5.26085e+08	4.36341e+08	7.14489e+08
Com_38_pos	L-Glutamic acid	L-Glutamate; L-Glutamic acid; L-Glutaminic acid; Glutamate	C5 H9 N O4	147.053	1.365	C00025	map00220 Arginine biosynthesis;map00250 Alanine, aspartate and glutamate metabolism;map00330 Arginine and proline metabolism;map00332 Carbapenem biosynthesis;map00340 Histidine metabolism;map00430 Taurine and hypotaurine metabolism;map00471 D-Glutamine and D-glutamate metabolism;map00480 Glutathione metabolism;map00524 Neomycin, kanamycin and gentamicin biosynthesis;map00630 Glyoxylate and dicarb…	HMDB0000148	_	Organic acids and derivatives	Carboxylic acids and derivatives	Amino acids, peptides, and analogues	_	_	_	148.061	5181433469	5926781943	5526884218	6261936509	5136994126	3999661871	4203845237	5158514530	5291508627	5221004727	6659295108	9327179322	4093338015	5369225810	3903626001	3576052664	5596425480	4820636683	2144943735	2638680120	2566702321	1878323846	2049193401	2677746438	5003923030	3465282109	3579693873	3439415617	5821576743	3431898598	4150090881	4737139185	4418541144
Com_45_pos	Guanine	Guanine; 2-Amino-6-hydroxypurine	C5 H5 N5 O	151.05	3.266	C00242	map00230 Purine metabolism;map01100 Metabolic pathways	HMDB0000132	_	Organoheterocyclic compounds	Imidazopyrimidines	Purines and purine derivatives	_	_	_	152.057	2740917649	3614627959	3440325236	3028239102	2640362256	2693817149	2061761040	1843042819	2125819774	1838896433	4.2749e+08	1115813417	3319011126	3605666435	3077634473	3957683474	4153272289	3820884163	6555084178	6789563440	6768288314	5300552315	6004982263	6940993086	2751081699	1905738303	2074191859	3277740172	2285366108	2659173417	8.46734e+08	7.77285e+08	5.56179e+08
Com_77_pos	DL-Arginine	_	C6 H14 N4 O2	174.112	1.41	_	_	HMDB0251511	_	Organic acids and derivatives	Carboxylic acids and derivatives	Amino acids, peptides, and analogues	_	_	_	175.119	2011448134	1873815687	3663724449	2153570663	2257659829	1671444839	2429132872	2701084385	1933041837	1628132308	2998960605	2532487332	2846578365	2031227604	2004536498	1217558852	1199184261	7.73873e+08	1580121748	1258047915	1534218308	1003510029	1052698546	1146765761	1541796055	1878227678	1566530654	1918425211	2017497025	1778847091	1278144610	1266389864	1283702751
Com_111_pos	Inosine	Inosine	C10 H12 N4 O5	268.081	3.259	C00294	map00230 Purine metabolism;map01100 Metabolic pathways	HMDB0000195	_	Nucleosides, nucleotides, and analogues	Purine nucleosides	_	_	_	_	269.089	1412115623	1609534960	1574971468	1507863281	1468901577	1404343342	9.19817e+08	9.9617e+08	9.79741e+08	6.76887e+08	1180625272	1240064839	2032227099	1865933362	1631970489	1705609568	2119894424	2017195211	2327389044	2172764690	1819988456	1840624513	2022688648	2368477103	2042438152	1797975568	1171204473	1694607812	1636744772	1353770767	4.60056e+08	7.12307e+08	4.88129e+08
Com_135_pos	Nicotinic acid	Nicotinate; Nicotinic acid; Niacin; 3-Pyridinecarboxylic acid	C6 H5 N O2	123.032	1.886	C00253	map00760 Nicotinate and nicotinamide metabolism;map00960 Tropane, piperidine and pyridine alkaloid biosynthesis;map01060 Biosynthesis of plant secondary metabolites;map01064 Biosynthesis of alkaloids derived from ornithine, lysine and nicotinic acid;map01100 Metabolic pathways;map01110 Biosynthesis of secondary metabolites;map01120 Microbial metabolism in diverse environments;map05133 Pertussis	HMDB0001488	_	Organoheterocyclic compounds	Pyridines and derivatives	Pyridinecarboxylic acids and derivatives	_	_	_	124.04	7.12505e+08	7.23178e+08	9.63845e+08	6.68397e+08	7.97978e+08	6.4219e+08	5.66539e+08	9.44976e+08	6.88986e+08	8.11482e+08	7.83274e+08	1464481605	1308090600	1737048946	1261414314	1549381220	2155428266	1254736651	7.95239e+08	1236573377	857052987	7.44307e+08	8.12628e+08	7.66629e+08	1713269075	1451372965	1560929001	1565989968	1745222801	1647698253	7.72575e+08	1090310938	1065219602
Com_149_pos	L-Histidine	L-Histidine; (S)-alpha-Amino-1H-imidazole-4-propionic acid	C6 H9 N3 O2	155.07	1.298	C00135	map00340 Histidine metabolism;map00410 beta-Alanine metabolism;map00970 Aminoacyl-tRNA biosynthesis;map01060 Biosynthesis of plant secondary metabolites;map01065 Biosynthesis of alkaloids derived from histidine and purine;map01100 Metabolic pathways;map01110 Biosynthesis of secondary metabolites;map01230 Biosynthesis of amino acids;map02010 ABC transporters;map04974 Protein digestion and absorpti…	HMDB0000177	_	Organic acids and derivatives	Carboxylic acids and derivatives	Amino acids, peptides, and analogues	_	_	_	156.077	1395300749	1444499864	1108787911	1541846194	1302829361	1122887178	1435962114	1203927067	1284549169	1391106991	1455354129	2208361620	1427988787	1102656711	1028137188	8.91659e+08	8.69667e+08	8.4282e+08	1076674760	9.41671e+08	1022822603	868910695	9.21792e+08	1078202506	1089054417	9.67179e+08	9.79132e+08	9.54924e+08	1321819189	1038610667	9.85372e+08	1125325881	1080725108
Com_160_pos	Methionine sulfoxide	_	C5 H11 N O3 S	165.046	1.389	_	_	HMDB0002005	_	Organic acids and derivatives	Carboxylic acids and derivatives	Amino acids, peptides, and analogues	_	_	_	166.053	9.32632e+08	8.02351e+08	6.91852e+08	7.87093e+08	7.86549e+08	6.69789e+08	6.13621e+08	7.15084e+08	7.31251e+08	6.27751e+08	6.70044e+08	5.56319e+08	1253517359	1479855017	1441816112	9.57896e+08	1219262993	1157924771	1023320181	769473331	1089001589	9.27638e+08	7.52557e+08	8.12602e+08	9.79796e+08	1089758674	1011355556	1083785162	1429748423	1162412888	5.8042e+08	4.4285e+08	5.03735e+08
Com_180_pos	Adenine	Adenine; 6-Aminopurine	C5 H5 N5	135.055	1.651	C00147	map00230 Purine metabolism;map00908 Zeatin biosynthesis;map01100 Metabolic pathways	HMDB0000034	_	Organoheterocyclic compounds	Imidazopyrimidines	Purines and purine derivatives	_	_	_	136.062	4.04582e+08	4.71693e+08	7.94888e+08	4.42629e+08	7.58795e+08	462137749	3.03306e+08	3.36105e+08	3.06739e+08	2.96736e+08	429382225	3.08381e+08	216285091	7.33253e+08	6.10212e+08	3.08584e+08	6.76514e+08	6.18544e+08	7.53758e+08	6.9207e+08	463723540	5.37437e+08	5.69288e+08	5.59122e+08	992696149	7.58372e+08	7.20976e+08	7.88086e+08	7.97744e+08	5.42221e+08	4.52042e+08	5.66471e+08	3.35296e+08
Com_222_pos	Cytosine	Cytosine	C4 H5 N3 O	111.044	1.583	C00380	map00240 Pyrimidine metabolism;map01100 Metabolic pathways	HMDB0000630	_	Organoheterocyclic compounds	Diazines	Pyrimidines and pyrimidine derivatives	_	_	_	112.051	9.67421e+08	8.70302e+08	6.17821e+08	636807765	5.01556e+08	7.37344e+08	7.1486e+08	6.52443e+08	7.74084e+08	7.58619e+08	6.50669e+08	551883724	7.69086e+08	8.0979e+08	9.49408e+08	7.64309e+08	7.05543e+08	9.29675e+08	5.87167e+08	7.553e+08	1266030449	6.16957e+08	8.84964e+08	6.26727e+08	5.62129e+08	4.31488e+08	4.4503e+08	615850234	4.46477e+08	6.20106e+08	932557162	1063616535	8.2026e+08
Com_302_pos	Leucylproline	_	C11 H20 N2 O3	228.148	5.286	_	_	HMDB0011175	_	Organic acids and derivatives	Carboxylic acids and derivatives	Amino acids, peptides, and analogues	_	_	_	229.155	3.67914e+08	6.64705e+08	4.21387e+08	2.25626e+08	6.38369e+08	8.56187e+08	8.6136e+08	3.10982e+08	6.67606e+08	3.15712e+08	2.6271e+08	2.76394e+08	112051734	5.88014e+07	5.30964e+07	6.63945e+07	4.45415e+07	5.54935e+07	5.09307e+07	4.67903e+07	7.02861e+07	4.67163e+07	4.21392e+07	4.7511e+07	50671624	5.86316e+07	6.00626e+07	5.06013e+07	4.15944e+07	5.75895e+07	4.98941e+07	4.8249e+07	4.92326e+07
Com_415_pos	L-Saccharopine	N6-(L-1,3-Dicarboxypropyl)-L-lysine; Saccharopine; L-Saccharopine; N-[(S)-5-Amino-5-carboxypentyl]-L-glutamic acid	C11 H20 N2 O6	276.133	1.351	C00449	map00300 Lysine biosynthesis;map00310 Lysine degradation;map01100 Metabolic pathways;map01110 Biosynthesis of secondary metabolites;map01130 Biosynthesis of antibiotics;map01230 Biosynthesis of amino acids	HMDB0000279	_	Organic acids and derivatives	Carboxylic acids and derivatives	Amino acids, peptides, and analogues	_	_	_	277.14	9.12081e+07	1.60061e+08	2.75844e+08	353879640	1.31561e+08	6.60972e+07	7.2882e+07	1.10903e+08	8.70279e+07	7.78329e+07	1.38325e+08	208078020	1.7308e+08	2.37368e+08	1.86483e+08	8.84435e+07	1.50306e+08	169554502	5.64488e+08	2.20025e+08	180381583	1.09513e+08	1.76235e+08	3.76924e+08	6.01966e+07	4.11576e+07	4.46415e+07	4.96623e+07	7.49591e+07	4.70385e+07	1.42573e+07	2.68153e+07	2.02534e+07
Com_528_pos	Prolylglycine	_	C7 H12 N2 O3	172.085	1.527	_	_	HMDB0011178	_	Organic acids and derivatives	Carboxylic acids and derivatives	Amino acids, peptides, and analogues	_	_	_	173.092	2.27027e+08	3.23521e+08	320801452	2.95487e+08	2.55251e+08	2.45429e+08	1.34108e+08	1.88915e+08	1.69554e+08	1.78393e+08	2.48649e+08	4.89398e+08	2.77312e+08	1.67711e+08	149628031	1.30864e+08	9.27566e+07	1.42361e+08	4.72283e+07	4.99157e+07	6.82785e+07	5.25133e+07	4.93518e+07	6.40144e+07	1.14688e+08	1.22282e+08	1.13763e+08	9.47756e+07	1.25436e+08	9.41442e+07	4.37512e+07	5.58351e+07	4.04439e+07
Com_750_pos	5'-S-Methyl-5'-thioadenosine	_	C11 H15 N5 O3 S	297.09	5.268	_	_	HMDB0001173	_	Nucleosides, nucleotides, and analogues	5'-deoxyribonucleosides	5'-deoxy-5'-thionucleosides	_	_	_	298.098	1.07552e+07	2.67793e+07	4.1726e+07	9.56888e+06	3.08548e+07	1.02652e+07	6.5025e+06	9.35373e+06	1.16518e+07	1.09934e+07	2.25387e+07	6.99711e+06	3.31077e+06	6.02772e+06	4.10224e+06	3.15354e+06	3.9132e+06	3.67147e+06	1.8794e+08	6.43258e+07	1.4728e+07	6.46404e+07	8.52518e+07	2.84235e+08	6.60153e+06	7.31176e+06	5.61008e+06	8.60433e+06	1.9061e+07	7.49105e+06	1.20216e+07	1.26794e+07	7.28397e+06
Com_1213_pos	Cytidine	Cytidine	C9 H13 N3 O5	243.086	1.591	C00475	map00240 Pyrimidine metabolism;map01100 Metabolic pathways	HMDB0000089	_	Nucleosides, nucleotides, and analogues	Pyrimidine nucleosides	_	_	_	_	244.093	1.26885e+08	1.28418e+08	1.18068e+08	9.55303e+07	1.02067e+08	1.49808e+08	1.26041e+08	8.91957e+07	1.45709e+08	103576503	1.05543e+08	7.17155e+07	1.20603e+08	1.1517e+08	121973500	1.32853e+08	111705738	1.5069e+08	9.60988e+07	1.02744e+08	1.56094e+08	9.18352e+07	9.50384e+07	111385548	9.72404e+07	7.50331e+07	79361900	1.02643e+08	7.05055e+07	9.44619e+07	1.44593e+08	203829341	1.49527e+08
Com_1556_pos	Riboflavin	Riboflavin; Lactoflavin; 7,8-Dimethyl-10-ribitylisoalloxazine; Vitamin B2	C17 H20 N4 O6	376.14	5.456	C00255	map00740 Riboflavin metabolism;map01100 Metabolic pathways;map01110 Biosynthesis of secondary metabolites;map04977 Vitamin digestion and absorption	HMDB0000244	_	Organoheterocyclic compounds	Pteridines and derivatives	Alloxazines and isoalloxazines	_	_	_	377.147	2.46666e+07	5.33588e+06	3.11386e+07	4.22127e+07	3.22106e+07	2.30838e+07	2.65897e+07	2.77931e+07	2.89607e+07	2.65642e+07	3.12995e+07	3.91183e+07	4.51375e+07	5.86354e+07	5.91531e+07	4.86601e+07	5.02262e+07	4.67838e+07	8.52037e+07	8.54661e+07	9.75623e+07	8.23408e+07	1.01484e+08	1.15666e+08	7.85052e+07	4.9228e+07	6.09939e+07	5.84441e+07	4.05923e+07	5.88003e+07	4.99091e+07	6.0129e+07	7.4138e+07
Com_1611_pos	N-Acetylornithine	N-Acetylornithine; N2-Acetyl-L-ornithine	C7 H14 N2 O3	174.101	1.518	C00437	map00220 Arginine biosynthesis;map01100 Metabolic pathways;map01110 Biosynthesis of secondary metabolites;map01130 Biosynthesis of antibiotics;map01210 2-Oxocarboxylic acid metabolism;map01230 Biosynthesis of amino acids	HMDB0240589	_	Organic acids and derivatives	Carboxylic acids and derivatives	Amino acids, peptides, and analogues	_	_	_	175.108	2.84791e+07	3.06693e+07	2.13591e+07	1.93741e+07	1.97591e+07	2.42958e+07	2.14267e+07	2.4104e+07	2.05913e+07	2.0398e+07	1.95614e+07	2.3924e+07	45125067	8.84044e+07	8.11417e+07	8.14397e+07	1.15225e+08	9.7964e+07	2.25911e+07	3.26512e+07	3.04125e+07	2.79852e+07	2.52175e+07	3.09952e+07	1.04615e+08	5.92433e+07	5.14832e+07	5.81117e+07	5.9519e+07	5.10802e+07	3.12066e+07	3.20312e+07	2.64446e+07
Com_2166_pos	Thymine	Thymine; 5-Methyluracil	C5 H6 N2 O2	126.043	3.113	C00178	map00240 Pyrimidine metabolism;map01100 Metabolic pathways	HMDB0000262	_	Organoheterocyclic compounds	Diazines	Pyrimidines and pyrimidine derivatives	_	_	_	127.051	1.64195e+07	1.37351e+07	8.33881e+06	1.19404e+07	1.08789e+07	1.10795e+07	8.12678e+06	9.61046e+06	1.42045e+07	1.25441e+07	9.14487e+06	1.55489e+07	1.65867e+07	1.29317e+07	9.31066e+06	4.03041e+07	5.72485e+06	3.39452e+07	1.95401e+07	2.41294e+07	1.98681e+07	1.522e+07	2.05019e+07	2.33327e+07	1.20507e+07	7.49222e+06	1.14504e+07	9.48209e+06	5.89606e+07	1.03329e+07	1.23253e+07	1.82541e+07	1.55892e+07
Com_2236_pos	Indole-3-lactic acid	_	C11 H11 N O3	205.074	5.704	_	_	HMDB0000671	_	Organoheterocyclic compounds	Indoles and derivatives	Indolyl carboxylic acids and derivatives	_	_	_	206.082	3.58644e+07	3.04671e+07	3.20554e+07	2.22897e+07	3.44289e+07	2.24887e+07	1.48723e+07	3.25364e+07	2.86354e+07	2.6053e+07	3.21286e+07	2.99473e+07	5.13892e+07	3.33496e+07	3.28414e+07	2.38264e+07	1.82714e+07	1.92065e+07	6.48084e+07	2.8068e+07	3.82283e+07	2.23092e+07	4.96395e+07	3.37386e+07	27908306	2.08928e+07	1.82556e+07	3.39077e+07	2.992e+07	1.93783e+07	2.27277e+07	2.20407e+07	2.89814e+07
Com_2568_pos	1-Methylguanine	_	C6 H7 N5 O	165.066	4.805	_	_	HMDB0003282	_	Organoheterocyclic compounds	Imidazopyrimidines	Purines and purine derivatives	_	_	_	166.073	1.44368e+07	1.74681e+07	1.79356e+07	1.91052e+07	1.79778e+07	1.51563e+07	1.53637e+07	1.71324e+07	1.51856e+07	1.42265e+07	1.51978e+07	1.24271e+07	1.7355e+07	2.46482e+07	2.24256e+07	2.72378e+07	3.60517e+07	2.85146e+07	4.53043e+07	4.44931e+07	4.6729e+07	4.68086e+07	4.37844e+07	4.45034e+07	2.88817e+07	2.98729e+07	3.68409e+07	3.13962e+07	3.60992e+07	3.66381e+07	2.02569e+07	7.92008e+06	2.28126e+07
Com_6_pos	2-Hydroxycinnamic acid	_	C9 H8 O3	164.048	2.44	_	_	HMDB0002641	_	Phenylpropanoids and polyketides	Cinnamic acids and derivatives	Hydroxycinnamic acids and derivatives	_	_	_	165.055	22248900487	27321241004	30518722186	23170622935	24214067521	22054623414	24726251639	26250305419	21466348897	20519400955	25509856944	22737442052	21756340615	17264185050	24034210540	19241673866	19488393500	17557105786	21174805975	18947252312	22806839414	20477080369	16651228165	20042657131	21483045200	23916616046	26648474259	27119440115	23348627452	23482883507	25126466498	20400719246	22237122269
Com_32_pos	2-oxopiperidine-3-carbohydrazide	_	C6 H11 N3 O2	157.086	1.294	_	_	_	_	_	_	_	_	_	_	158.093	6470094395	5318892540	5857889540	6403367506	5971505944	4808882893	4491435560	5406370896	6262225328	6119612757	6034492304	10759096901	4844186104	5038440516	4425830101	2932546700	4029694785	4318444860	3411281479	3097912029	3279728396	2987590872	2797871234	3374170209	4528840095	4045516179	4165837568	4404047711	5666024419	3977598626	4082837928	4241391398	3500352462
Com_53_pos	3-methyl-5-oxo-5-(4-toluidino)pentanoic acid	_	C13 H17 N O3	257.103	1.343	_	_	_	_	_	_	_	_	_	_	258.11	6144224861	4739949135	3646185776	5499306879	3773259350	4160072585	3000017230	4065828461	5431528400	4232488300	4691673351	7962172825	2541263922	3503157277	2242419830	3115067200	3149526121	3776741165	3312538655	3904840153	3337294046	1898329681	2977315898	4032458311	3228211483	2125722527	2124823125	2272912511	3560170329	1979149993	2270345863	2532387649	2138624418
Com_61_pos	Lysopc 18:3	_	C26 H48 N O7 P	517.315	9.617	_	_	_	_	_	_	_	_	_	_	518.322	1.48796e+08	2.73682e+07	3.06501e+08	4.34389e+08	6.43614e+07	235736931	3.886e+08	2.78003e+08	1.37561e+08	1.24378e+08	8.04183e+07	2.65216e+08	9.2211e+08	1115381240	1509453873	3235085733	1195192744	2172143712	1557771968	2799201835	9.41238e+08	857598239	1423635948	5.39486e+08	1188055932	4045973512	4101906514	2238586840	2712743671	2111920388	1.85739e+08	1.1915e+08	3.5247e+08
Com_87_pos	PC (14:1e/2:0)	_	C24 H48 N O7 P	493.318	8.663	_	_	_	_	_	_	_	_	_	_	494.325	2.75302e+08	1.61265e+08	2.4825e+08	4.09628e+08	9.53906e+07	3.26457e+08	262737259	3.47815e+08	1.75522e+08	1.65727e+08	1.28604e+08	2.45559e+08	1128032004	1159573463	1564226903	2632264965	1598396820	1817359032	1318670730	1830002221	1247834182	1636170710	2037306070	1457563851	1638640804	2372149680	2418613808	1287326115	1280848447	1823919134	3.30188e+08	2.02989e+08	423622294
Com_90_pos	Thiazolidine-4-carboxylic acid	_	C4 H7 N O2 S	133.02	1.509	_	_	HMDB0258979	_	Organic acids and derivatives	Carboxylic acids and derivatives	Amino acids, peptides, and analogues	_	_	_	134.027	1617501455	1555590696	2828160639	4.40377e+08	2125401868	2141573501	2002928395	2205990788	1648038749	1856142452	2523245676	2382674539	2572319353	8.68923e+08	2913359692	1348104698	2070518630	2369772837	901854555	8.2697e+08	6.50646e+08	7.00311e+08	7.78719e+08	7.07584e+08	1746322076	1425350642	1437435505	1179349034	1337585730	1179847512	1319847106	2120888640	1676662319
Com_98_pos	DL-Carnitine	_	C7 H15 N O3	144.079	1.396	_	_	HMDB0000062	_	Organic nitrogen compounds	Organonitrogen compounds	Quaternary ammonium salts	_	_	_	145.086	1753003988	1864528355	2515162135	2421589085	1900993519	1376118714	1005356444	1406987600	1237236563	1254749922	1679701619	2402397564	3068745119	3115027059	3058716326	9.83222e+08	1445836822	2009457582	1194981005	6.23732e+08	5.2988e+08	3.62152e+08	5.40834e+08	5.35656e+08	1008939492	8.20884e+08	9.68155e+08	6.39159e+08	1116920844	7.08181e+08	5.10784e+08	9.94331e+08	6.66593e+08
Com_99_pos	(2E,4E)-N-(2-methylpropyl)deca-2,4-dienamide	_	C14 H25 N O	223.194	6.524	_	_	_	_	_	_	_	_	_	_	224.201	1129285094	982162245	6.2022e+08	4.88507e+08	9.50981e+08	9.9687e+08	7.96915e+08	7.56528e+08	1223474161	8.12441e+08	1080227200	6.39819e+08	6.0667e+08	7.46384e+08	7.30482e+08	1319646759	7.74555e+08	1044867428	778431164	1263635896	1173667699	1597859517	2236921304	1154408519	8.88515e+08	7.92082e+08	9.02194e+08	1082609769	529224441	8.23669e+08	1009849193	1049847025	1438767886
Com_100_pos	Coumarin	Coumarin; Coumarine; Cumarin; 2H-1-Benzopyran-2-one; 1,2-Benzopyrone; 2-Propenoic acid, 3-(2-hydroxyphenyl)-, delta-lactone; 5,6-Benzo-2-pyrone; Benzo-alpha-pyrone; cis-o-Coumarinic acid lactone; Coumarinic anhydride; o-Hydroxycinnamic acid lactone; Rattex; Tonka bean camphor	C9 H6 O2	146.037	2.457	C05851	map00940 Phenylpropanoid biosynthesis;map01110 Biosynthesis of secondary metabolites	HMDB0001218	_	Phenylpropanoids and polyketides	Coumarins and derivatives	_	_	_	_	147.044	1798827029	2325561813	2535297789	1898326511	2041793583	1795014502	1967058563	2114886844	1896112953	1658583170	2104472314	1926505233	1826687133	1736520059	2024418387	1433331379	1730117737	1443939662	1820778430	1583488058	1889055104	1727211191	1384253825	1625594989	1876567266	2032310737	2065838234	2112892907	2066798713	2049126291	2121595189	1618431898	1862144385
Com_115_pos	PC (16:1e/2:0)	_	C26 H52 N O7 P	521.349	9.572	_	_	_	_	_	_	_	_	_	_	522.357	6.59073e+07	3.75305e+07	1.09765e+08	1.43775e+08	3.00779e+07	9.97705e+07	1.31953e+08	9.33779e+07	6.15469e+07	5.86869e+07	2.71774e+07	9.851e+07	383099269	5.0754e+08	7.02895e+08	1431010154	6.60564e+08	958250369	7.06197e+08	1302050352	4.68876e+08	1260062663	1615570053	8.74859e+08	1181896868	1542846756	1795106573	8.96898e+08	9.68404e+08	9.6493e+08	1.00136e+08	6.69943e+07	2.20632e+08
Com_157_pos	SNH	_	C13 H20 N6 O6	167.079	8.737	_	_	_	_	_	_	_	_	_	_	357.148	1085488482	1021315894	3.04441e+08	3.62586e+08	1917271029	5.04212e+08	1.87474e+08	6.27763e+08	2576359391	2372856269	6.79612e+08	3.93763e+08	5.8205e+08	513947836	2.05493e+08	1.18938e+08	2.84179e+08	1.96255e+08	2.10124e+08	1.37799e+08	2.39274e+08	1.45184e+08	1.79628e+08	3.75062e+08	1.59005e+08	1.56187e+08	115870862	1.88112e+08	1.37572e+08	1.58548e+08	6.83248e+08	2149883973	6.17991e+08
Com_165_pos	1,4-dihydroxyheptadec-16-en-2-yl acetate	_	C19 H36 O4	310.251	8.727	_	_	_	LMFA05000641	_	_	_	Fatty Acyls [FA]	Fatty alcohols [FA05]	_	311.258	8.10719e+07	7.42628e+07	1.43322e+08	2.81147e+08	4.74524e+07	1.24879e+08	183442213	143456399	6.47393e+07	6.5031e+07	6.3449e+07	1.45612e+08	5.08136e+08	542719931	6.88652e+08	1800134909	1005245645	1106148149	4.67943e+08	857901611	5.92772e+08	9.34715e+08	1289968012	8.17242e+08	6.1902e+08	8.5943e+08	8.62422e+08	5.46091e+08	5.68538e+08	6.06344e+08	5.98728e+07	5.15738e+07	9.42265e+07
Com_184_pos	Pyrogallol	1,2,3-Trihydroxybenzene; Pyrogallol; Pyrogallic acid; 1,2,3-Benzenetriol	C6 H6 O3	126.032	1.406	C01108	map00627 Aminobenzoate degradation;map01120 Microbial metabolism in diverse environments;map07216 Catecholamine transferase inhibitors	HMDB0013674	_	Benzenoids	Phenols	Benzenetriols and derivatives	_	_	_	127.039	3.27594e+08	2.79418e+08	214370486	2.38374e+08	2.35947e+08	2.6403e+08	2.04722e+08	2.59958e+08	2.91318e+08	3.18073e+08	2.20392e+08	2.26115e+08	2.35998e+08	4.56295e+08	385879467	1272206932	1713011519	1132587576	4.24386e+08	8.52693e+08	7.55271e+08	628975410	6.09438e+08	7.00115e+08	2.40813e+08	2.07962e+08	202995495	2.07503e+08	2.95261e+08	2.28241e+08	2.39993e+08	2.2102e+08	209997917
Com_208_pos	2-[(3S)-1-(2-Chlorobenzyl)-3-pyrrolidinyl]-5-methyl-1,3,4-oxadiazole	_	C14 H16 Cl N3 O	277.096	5.47	_	_	_	_	_	_	_	_	_	_	278.103	450853181	7.77249e+08	6.50019e+08	527495891	8.13251e+06	2.50908e+08	1.85775e+08	3.13294e+08	3.27333e+08	3.32029e+08	5.78059e+08	9.08137e+08	5.37488e+08	6.53551e+08	6.19368e+08	2.77022e+08	3.29063e+08	3.49545e+08	9.18167e+08	1.84954e+07	8.77782e+08	8.9772e+08	1093802796	1378406883	9.54139e+08	5.33078e+08	5.88807e+08	6.44265e+08	9.06965e+08	5.17973e+08	4.35433e+08	5.43629e+08	5.30802e+08
Com_210_pos	7-{[(2E)-3,7-dimethylocta-2,6-dien-1-yl]oxy}-2H-chromen-2-one	_	C19 H22 O3	320.143	8.298	_	_	_	_	_	_	_	_	_	_	321.15	3.96275e+08	4.67913e+08	2.16196e+08	2.88778e+08	1.09611e+08	9.68865e+08	5.89472e+08	3.45772e+08	1135957936	1.65957e+08	3.3037e+08	1140187196	7.04464e+08	9.27443e+08	5.0407e+08	880132019	2.06919e+08	6.61384e+08	394834722	6.85326e+08	4.60245e+08	104835567	7.31776e+08	348897092	3.8516e+08	3.7454e+08	457379862	3.72116e+08	4.34105e+08	1.22723e+08	1355444891	6.33497e+08	5.19937e+08
Com_242_pos	PC (14:0e/2:0)	_	C24 H50 N O7 P	495.333	9.36	_	_	_	_	_	_	_	_	_	_	496.341	3.60497e+07	2.46845e+07	7.71862e+07	9.12749e+07	1.80905e+07	4.59933e+07	6.95251e+07	5.14979e+07	2.50475e+07	2.64409e+07	1.49412e+07	4.75979e+07	1.82899e+08	2.64583e+08	3.2635e+08	6.09882e+08	3.63884e+08	4.55419e+08	3.26705e+08	5.49335e+08	1.95142e+08	5.41426e+08	6.5691e+08	3.51383e+08	5.64394e+08	6.08599e+08	7.88695e+08	4.55384e+08	4.33875e+08	4.25713e+08	5.27841e+07	3.21361e+07	5.49904e+07
Com_281_pos	4-methylpyridine-3-sulfonic acid	_	C6 H7 N O3 S	173.015	5.25	_	_	_	_	_	_	_	_	_	_	174.022	3.98007e+07	4.23627e+07	2.84947e+07	3.6023e+07	4.06087e+07	3.58851e+07	4.39869e+07	4.88028e+07	5.73133e+07	4.75398e+07	3.61931e+07	2.57507e+07	4.7127e+07	3.85692e+07	3.01741e+07	4.15802e+07	6.71257e+07	5.42056e+07	6.2628e+07	6.96408e+07	9.63439e+07	4.81845e+07	6.22991e+07	6.62011e+07	6.1294e+07	5.24623e+07	6.87469e+07	8.98849e+07	4.62897e+07	5.64672e+07	1.93059e+08	1.11461e+08	1.54385e+08
Com_286_pos	2-[(3S)-1-Benzyl-3-pyrrolidinyl]-1,3-benzothiazole	_	C18 H18 N2 S	128.083	5.056	_	_	_	_	_	_	_	_	_	_	295.13	2.88818e+08	4.35479e+08	1.65246e+08	6.99607e+07	4.51956e+08	7.94955e+08	8.98171e+08	5.82476e+07	6.98204e+08	1.03917e+08	8.0399e+07	6.08756e+07	1.13149e+07	1.08302e+07	8.40189e+06	8.34623e+06	8.53225e+06	8.72281e+06	5.34314e+06	6.47047e+06	6.93449e+06	5.64853e+06	5.94925e+06	6.92433e+06	9.03052e+06	6.44876e+06	5.87193e+06	8.95448e+06	1.05518e+07	6.90608e+06	9.22587e+06	1.13282e+07	1.03571e+07
Com_341_pos	Glutamylcysteine	_	C8 H14 N2 O5 S	106.054	1.891	_	_	_	_	_	_	_	_	_	_	107.061	2.32319e+08	2.67862e+08	6.37305e+08	4.11807e+08	4.84158e+08	3.55927e+08	5.60783e+08	6.92002e+08	1.97453e+08	359012308	4.57748e+08	4.82681e+08	5.61927e+08	5.26765e+08	5.95406e+08	1.30869e+08	2.66434e+08	283811646	4.92196e+08	2.54287e+08	1.89329e+08	1.78381e+08	2.52515e+08	1.37057e+08	2.35281e+08	3.58669e+08	3.7852e+08	1.38735e+08	2.08705e+08	3.00883e+08	171364094	4.57319e+08	357880585
Com_342_pos	Lysopc 20:4	_	C28 H50 N O7 P	543.33	9.558	_	_	_	_	_	_	_	_	_	_	544.338	1.6935e+07	7.29694e+06	2.79169e+07	3.84398e+07	7.75881e+06	2.63707e+07	3.35333e+07	2.40876e+07	1.61321e+07	1.55634e+07	8.18457e+06	2.67562e+07	104453226	1.41982e+08	1.76307e+08	3.77585e+08	173533603	271404947	1.88522e+08	3.39992e+08	1.27993e+08	3.48106e+08	4.38495e+08	2.31975e+08	3.68874e+08	5.14192e+08	5.03762e+08	2.38485e+08	2.92691e+08	2.51057e+08	1.16385e+07	1.8813e+07	6.18073e+07
Com_346_pos	7-methyl-3-nitroimidazo[1,2-a]pyridine	_	C8 H7 N3 O2	177.052	1.272	_	_	_	_	_	_	_	_	_	_	178.059	8.65932e+08	6.5632e+08	5.50933e+08	760001369	6.61523e+08	6.67985e+08	6.13795e+08	7.16439e+08	8.16068e+08	8.33136e+08	8.29298e+08	8.04968e+08	5.1347e+08	4.43347e+08	3.92652e+08	3.56699e+08	4.17046e+08	4.15248e+08	4.86786e+08	3.99966e+08	5.3995e+08	4.28705e+08	3.74223e+08	4.37172e+08	5.40812e+08	4.92495e+08	4.81004e+08	5.30166e+08	4.85605e+08	5.43656e+08	8.01982e+08	6.16738e+08	6.99496e+08
Com_357_pos	L-Asparagine	L-Asparagine; 2-Aminosuccinamic acid	C4 H8 N2 O3	132.054	1.707	C00152	map00250 Alanine, aspartate and glutamate metabolism;map00460 Cyanoamino acid metabolism;map00970 Aminoacyl-tRNA biosynthesis;map01060 Biosynthesis of plant secondary metabolites;map01100 Metabolic pathways;map01110 Biosynthesis of secondary metabolites;map01230 Biosynthesis of amino acids;map04974 Protein digestion and absorption;map04978 Mineral absorption;map05230 Central carbon metabolism in …	HMDB0000168	_	Organic acids and derivatives	Carboxylic acids and derivatives	Amino acids, peptides, and analogues	_	_	_	133.061	8.53141e+07	1.52181e+08	9.49363e+07	8.54478e+07	1.59026e+08	7.08831e+07	1.99965e+07	6.46412e+07	5.02446e+07	5.87254e+07	1.29793e+08	1.09189e+08	4.10837e+08	7.86462e+08	5.67873e+08	364530918	7.39486e+08	481002476	7.21514e+07	1.22856e+08	9.96845e+07	2.41425e+06	1.09511e+08	103569481	5.03754e+08	4.10728e+08	3.93437e+08	3.34132e+08	4.94727e+08	3.28431e+08	8.44733e+07	2.41385e+08	1.41082e+08
Com_362_pos	5,6-diphenyl-3-(2-pyridyl)-1,2,4-triazine	_	C20 H14 N4	310.12	8.135	_	_	_	_	_	_	_	_	_	_	311.127	5.28652e+07	4.10905e+07	1.66771e+07	3.08548e+07	2.89522e+07	2.02969e+07	2.65575e+07	1.8638e+07	1.78154e+07	2.74291e+07	3.65154e+07	3.59369e+07	4.22797e+07	3.27419e+07	2.26477e+07	1.97477e+07	2.58948e+07	4.22674e+07	2.8684e+07	4.03181e+07	3.39402e+07	2.8301e+07	2.16226e+08	3.52902e+07	2.66354e+07	1.9814e+07	2.13682e+07	1.94647e+07	1.97081e+07	5.61409e+08	3.37495e+07	3.49317e+07	4.33481e+07
Com_365_pos	EPK	_	C16 H28 N4 O6	186.101	1.573	_	_	_	_	_	_	_	_	_	_	187.108	482689544	6.71956e+08	4.10102e+08	3.1845e+08	6.176e+08	8.47699e+08	6.79158e+08	2.52343e+08	6.32082e+08	3.23241e+08	2.37824e+08	2.39799e+08	5.22705e+07	2.9621e+07	3.21421e+07	2.2088e+07	1.79976e+07	2.38996e+07	1.24504e+07	1.24511e+07	1.50318e+07	1.43175e+07	1.37516e+07	1.57723e+07	1.98935e+07	2.09517e+07	2.1227e+07	1.65683e+07	2.14927e+07	1.78918e+07	1.498e+07	1.12299e+07	1.33264e+07
Com_392_pos	1,3-Dimethyluracil	_	C6 H8 N2 O2	140.059	1.527	_	_	HMDB0002144	_	Organoheterocyclic compounds	Diazines	Pyrimidines and pyrimidine derivatives	_	_	_	141.066	1.41171e+08	1.61358e+08	2.27876e+08	1.77553e+08	1.86745e+08	1.39737e+08	1.2749e+08	161394149	1.26556e+08	1.07401e+08	1.42264e+08	1.01706e+08	3.02717e+08	2.0292e+08	3.14768e+08	1.86865e+08	1.90626e+08	2.18474e+08	5.98939e+08	3.76194e+08	3.19744e+08	4.6996e+08	359964057	5.91057e+08	1.91874e+08	1.70627e+08	1.29646e+08	1.50369e+08	2.19126e+08	1.45487e+08	1.05768e+08	1.82045e+08	1.45241e+08
Com_490_pos	2-{2-[4-(tert-butyl)phenyl]-4-hydroxy-1,3-thiazol-5-yl}acetic acid	_	C15 H17 N O3 S	291.096	1.409	_	_	_	_	_	_	_	_	_	_	292.103	1.83958e+08	2.59399e+08	4.10366e+08	2.05186e+08	2.26198e+08	1.51852e+08	3.44805e+08	3.40842e+08	2.57549e+08	2.04757e+08	3.17751e+08	1.2413e+08	8.74815e+07	1.153e+08	8.35027e+07	9.03468e+07	1.23352e+08	1.00063e+08	1.25088e+08	1.31308e+08	1.58467e+08	1.37453e+08	1.02154e+08	1.17343e+08	2.26719e+08	2.05751e+08	2.79502e+08	2.20381e+08	2.73928e+08	2.0021e+08	236141380	2.44994e+08	2.77363e+08
Com_506_pos	Lipoic acid	Lipoate; Lipoic acid; Thioctic acid; dl-alpha-Lipoic acid; DL-Thioctic acid	C8 H14 O2 S2	206.044	1.242	C00725	_	HMDB0251530	LMFA01130001	Organoheterocyclic compounds	Dithiolanes	Lipoic acids and derivatives	Fatty Acyls [FA]	Fatty Acids and Conjugates [FA01]	Thia fatty acids [FA0113]	207.051	2.22346e+08	3.08715e+08	2.37282e+08	3.20143e+08	2.66325e+08	1.79734e+08	1.46867e+08	2.03808e+08	2.11567e+08	2.15306e+08	2.90298e+08	3.93145e+08	1.29624e+08	2.28514e+08	1.62866e+08	1.1052e+08	1.81956e+08	175308320	2.05319e+08	1.95012e+08	1.83226e+08	1.36244e+08	1.91296e+08	2.48835e+08	3.0326e+08	2.12276e+08	2.2063e+08	2.45262e+08	3.64754e+08	2.53615e+08	1.68634e+08	1.91845e+08	2.01447e+08
Com_540_pos	Glycerol 1-hexadecanoate	_	C19 H38 O4	330.277	9.195	_	_	HMDB0011564	_	Lipids and lipid-like molecules	Glycerolipids	Monoradylglycerols	_	_	_	331.285	7.90643e+07	7.54312e+07	5.01547e+07	6.93794e+07	5.55381e+07	3.75872e+07	6.80764e+07	3.54086e+07	7.25881e+07	2.27349e+07	1.94994e+07	5.53353e+07	6.57853e+07	8.20538e+07	1.30148e+08	3.32707e+08	1.72599e+08	1.99874e+08	9.19752e+07	2.04042e+08	1.09117e+08	2.2867e+08	3.66453e+08	1.72969e+08	101618859	1.64109e+08	1.5174e+08	9.90923e+07	1.24233e+08	7.88666e+07	1.72972e+07	1.57838e+07	1.80647e+07
Com_568_pos	N-Cyclohexyl-N-methylcyclohexanamine	_	C13 H25 N	195.199	6.642	_	_	_	_	_	_	_	_	_	_	196.206	1.74296e+08	1.39996e+08	1.17645e+08	7.48613e+07	1.48223e+08	1.65402e+08	1.65764e+08	1.32795e+08	2.07555e+08	1.69511e+08	1.50924e+08	8.5736e+07	9.69723e+07	1.19998e+08	1.21384e+08	1.43354e+08	8.80312e+07	1.50451e+08	1.52398e+08	2.02135e+08	1.83895e+08	2.74211e+08	339527883	2.03423e+08	6.94979e+07	7.46845e+07	7.78628e+07	1.02583e+08	5.84677e+07	8.10654e+07	153273402	1.3821e+08	1.94837e+08
Com_573_pos	Acipimox	_	C6 H6 N2 O3	154.036	1.302	_	_	HMDB0247941	_	Organoheterocyclic compounds	Diazines	Pyrazines	_	_	_	155.043	2.96347e+08	3.37121e+08	2.58515e+08	3.10757e+08	2.59005e+08	2.4234e+08	1.32648e+08	219975353	2.33162e+08	2.297e+08	3.36443e+08	4.41964e+08	2.45096e+08	3.08431e+08	2.11889e+08	1.78435e+08	192695124	2.36435e+08	104737165	1.23782e+08	1.34346e+08	8.46053e+07	1.04842e+08	1.6054e+08	1.9034e+08	1.62912e+08	9.66352e+07	1.6746e+08	2.23138e+08	1.44213e+08	1.34516e+08	1.86605e+08	1.20013e+08
Com_591_pos	Nicotine	Nicotine; (S)-3-(1-Methylpyrrolidin-2-yl)pyridine; (S)-Nicotine	C10 H14 N2	180.126	2.121	C00745	map00960 Tropane, piperidine and pyridine alkaloid biosynthesis;map00980 Metabolism of xenobiotics by cytochrome P450;map01064 Biosynthesis of alkaloids derived from ornithine, lysine and nicotinic acid;map01100 Metabolic pathways;map01110 Biosynthesis of secondary metabolites;map05033 Nicotine addiction	HMDB0001934	_	Organoheterocyclic compounds	Pyridines and derivatives	Pyrrolidinylpyridines	_	_	_	181.134	2.68631e+08	2.58716e+08	187441271	2.97023e+08	2.77289e+08	2.29818e+08	1.82389e+08	2.088e+08	1.71956e+08	1.33887e+08	1.53145e+08	2.0456e+08	1.76918e+08	1.7453e+08	1.8029e+08	1.65285e+08	2.50236e+08	2.07756e+08	1.90634e+08	1.98577e+08	2.1201e+08	297784763	2.07776e+08	2.15845e+08	2.69733e+08	186468793	8.16987e+07	1.58684e+08	2.15302e+08	1.85061e+08	1.39252e+08	1.37547e+08	1.16084e+08
Com_619_pos	3-Methoxybenzaldehyde	_	C8 H8 O2	136.053	2.455	_	_	HMDB0031459	_	Benzenoids	Benzene and substituted derivatives	Benzoyl derivatives	_	_	_	137.06	2.00481e+08	2.54123e+08	3.05036e+08	1.97386e+08	235195972	206822438	237020494	2.53145e+08	2.16834e+08	1.95294e+08	2.35717e+08	2.23214e+08	2.3217e+08	2.13003e+08	2.4016e+08	1.85818e+08	2.02507e+08	1.75011e+08	2.27013e+08	197724039	224748014	1.97006e+08	1.7154e+08	2.00752e+08	2.75637e+08	246349096	2.37089e+08	245084029	2.44529e+08	2.3703e+08	2.45521e+08	1.90176e+08	2.00719e+08
Com_632_pos	Isoquinoline	Isoquinoline; 2-Benzazine; Benzo[c]pyridine	C9 H7 N	147.069	5.289	C06323	_	HMDB0034244	_	Organoheterocyclic compounds	Isoquinolines and derivatives	_	_	_	_	148.076	220700862	2.42429e+08	2.08267e+08	2.38594e+08	2.50762e+08	2.23766e+08	2.33964e+08	2.91569e+08	2.76657e+08	3.25659e+08	279053005	307085081	2.42559e+08	2.41132e+08	2.25553e+08	2.09776e+08	2.46079e+08	2.17547e+08	2.80407e+08	2.50095e+08	2.90579e+08	2.08056e+08	2.50312e+08	2.63314e+08	2.37781e+08	2.3949e+08	2.37626e+08	2.71352e+08	2.52003e+08	2.62621e+08	3.70958e+08	3.77852e+08	3.96577e+08
Com_657_pos	Tyramine	Tyramine; 2-(p-Hydroxyphenyl)ethylamine	C8 H11 N O	137.084	5.457	C00483	map00350 Tyrosine metabolism;map00680 Methane metabolism;map00950 Isoquinoline alkaloid biosynthesis;map01060 Biosynthesis of plant secondary metabolites;map01063 Biosynthesis of alkaloids derived from shikimate pathway;map01110 Biosynthesis of secondary metabolites;map04080 Neuroactive ligand-receptor interaction;map04974 Protein digestion and absorption	HMDB0000306	_	Benzenoids	Benzene and substituted derivatives	Phenethylamines	_	_	_	138.092	9.23542e+07	1.63242e+08	1.7547e+08	1.68751e+08	1.17e+08	7.95589e+07	1.22181e+08	4.58133e+07	8.53957e+07	7.62505e+07	1.31581e+08	2.9012e+08	1.16401e+08	9.49473e+07	1.28501e+08	2.4203e+07	3.38918e+07	4.11312e+07	2.6511e+08	247256227	1.96414e+08	2.3941e+08	2.8366e+08	3.20193e+08	164009236	1.04429e+08	1.17904e+08	1.07913e+08	1.88082e+08	7.87475e+07	2.28284e+08	1.69695e+08	289790436
Com_683_pos	5,7-dimethyl-2-phenylpyrazolo[1,5-a]pyrimidine	_	C14 H13 N3	261.068	5.121	_	_	_	_	_	_	_	_	_	_	262.075	6.28338e+07	8.04576e+07	1.32639e+08	1.05039e+08	1.03044e+08	580753	8.42518e+07	1.27805e+08	6.53421e+07	8.90226e+07	742034	716877	1.17497e+06	1.51842e+06	1.78248e+06	5.11843e+07	7.59743e+07	6.20576e+07	2.84864e+08	1.7772e+08	183753185	2.97903e+06	3.76882e+06	1.89601e+08	1.02191e+08	1.46299e+08	1.52851e+08	1.09488e+08	1.40755e+06	1.38954e+08	7.02593e+07	9.12234e+07	868436
Com_732_pos	Azetidine-2-carboxylic acid	_	C4 H7 N O2	101.048	1.973	_	_	HMDB0248797	_	Organoheterocyclic compounds	Azetidines	Azetidinecarboxylic acids or derivatives	_	_	_	102.055	1.75542e+08	1.68888e+08	1.98346e+08	1.62428e+08	1.98163e+08	1.73048e+08	1.85751e+08	2.05533e+08	1.77032e+08	1.87087e+08	1.91498e+08	1.6004e+08	1.58038e+08	1.51304e+08	1.41251e+08	1.22166e+08	1.57829e+08	1.43301e+08	176789856	1.51789e+08	1.67739e+08	1.73797e+08	1.53234e+08	1.45974e+08	1.64488e+08	1.97636e+08	1.84147e+08	4.12375e+07	211827870	1.99416e+08	1.84291e+08	1.86492e+08	231695946
Com_784_pos	Terephthalic Acid	Terephthalate; Terephthalic acid; 1,4-Benzenedicarboxylic acid	C8 H6 O4	166.027	7.501	C06337	map00624 Polycyclic aromatic hydrocarbon degradation;map00627 Aminobenzoate degradation;map01100 Metabolic pathways;map01120 Microbial metabolism in diverse environments;map01220 Degradation of aromatic compounds	HMDB0002428	_	Benzenoids	Benzene and substituted derivatives	Benzoic acids and derivatives	_	_	_	167.034	6.42688e+07	5.49214e+07	7.80269e+07	5.29838e+07	3.97638e+07	2.65656e+08	6.32247e+07	4.0841e+07	4.5766e+07	4.44639e+07	8.15102e+07	8.57347e+07	5.36118e+07	7.5762e+07	7.07793e+07	3.69975e+07	3.95674e+07	3.9285e+07	4.39552e+07	3.55548e+07	4.0533e+07	3.21889e+07	2.8776e+07	3.96035e+07	3.2265e+07	5.93856e+07	5.38627e+07	6.2505e+07	7.09638e+07	5.74689e+07	6.06889e+07	5.72782e+07	5.8062e+07
Com_785_pos	PB-22 N-(4-Hydroxypentyl)-3-carboxyindole metabolite	_	C14 H17 N O3	247.117	1.428	_	_	_	_	_	_	_	_	_	_	248.125	1.60916e+08	1.94325e+08	1.42067e+08	1.55262e+08	1.77111e+08	2.17594e+08	2.50365e+08	1.09617e+08	1.85362e+08	1.14395e+08	1.06147e+08	2.33536e+08	3.46896e+07	1.6214e+07	1.43026e+07	1.97561e+07	1.18281e+07	1.56198e+07	7.7824e+06	6.91515e+06	1.25712e+07	6.1932e+06	5.69005e+06	7.15874e+06	1.12022e+07	1.21069e+07	1.45121e+07	9.364e+06	1.02832e+07	1.08362e+07	6.28678e+06	6.90427e+06	6.97545e+06
Com_797_pos	N-(6-methoxypyridin-3-yl)thiophene-2-carboxamide	_	C11 H10 N2 O2 S	234.05	1.278	_	_	_	_	_	_	_	_	_	_	235.057	1.38459e+08	1.47129e+08	9.83535e+07	1.66142e+08	1.27648e+08	9.39457e+07	7.89147e+07	87467597	1.1644e+08	1.13875e+08	1.31834e+08	2.88314e+08	1.07975e+08	1.41567e+08	1.08976e+08	1.0579e+08	1.13082e+08	1.23908e+08	5.47577e+07	8.38165e+07	7.90091e+07	8.48669e+07	7.42865e+07	1.07516e+08	9.64657e+07	8.38424e+07	9.01332e+07	7.66875e+07	1.27934e+08	8.65915e+07	1.14986e+08	1.12581e+08	1.05772e+08
Com_859_pos	7-(1-pyrrolidinyl)pyrimido[4,5-d]pyrimidin-4-amine	_	C10 H12 N6	216.111	1.535	_	_	_	_	_	_	_	_	_	_	217.119	157051552	1.98125e+08	1.6701e+08	2.02891e+08	1.58797e+08	2.07815e+08	1.49796e+08	1.49095e+08	1.58927e+08	1.41472e+08	1.37985e+08	2.63365e+08	6.16084e+07	3.80843e+07	3.58442e+07	3.39543e+07	2.59188e+07	3.48101e+07	1.70877e+07	1.44332e+07	2.38683e+07	1.72737e+07	1.38135e+07	1.7365e+07	2.44864e+07	3.02466e+07	2.71685e+07	1.77829e+07	2.41027e+07	2.62012e+07	1.57255e+07	1.44993e+07	1.09872e+07
Com_872_pos	D-Cysteine	D-Cysteine; D-Amino-3-mercaptopropionic acid	C3 H7 N O2 S	103.993	1.395	C00793	map00270 Cysteine and methionine metabolism	HMDB0003417	_	Organic acids and derivatives	Carboxylic acids and derivatives	Amino acids, peptides, and analogues	_	_	_	105.001	8.07583e+07	1.49746e+08	6.67425e+07	199900490	9.54129e+07	4.55121e+07	5.19009e+07	4.85493e+07	5.95612e+07	8.11784e+07	1.14921e+08	209945072	4.66117e+07	2.54324e+08	6.67767e+07	2.99181e+07	5.69655e+07	6.10497e+07	4.68033e+07	4.59123e+07	3.39504e+07	3.09512e+07	4.08013e+07	3.70828e+07	8.2074e+07	5.06091e+07	7.21223e+07	6.44373e+07	1.19674e+08	6.60611e+07	8.15868e+07	9.91755e+07	6.68033e+07
Com_891_pos	Phosphocholine	Choline phosphate; Phosphorylcholine; Phosphocholine; O-Phosphocholine	C5 H14 N O4 P	183.066	8.89	C00588	map00564 Glycerophospholipid metabolism;map01100 Metabolic pathways;map05231 Choline metabolism in cancer	HMDB0001565	_	Organic nitrogen compounds	Organonitrogen compounds	Quaternary ammonium salts	_	_	_	184.073	2.53233e+07	1.28119e+07	1.8719e+07	2.99812e+07	8.65583e+06	2.29641e+07	2.68044e+07	2.29252e+07	1.10398e+07	1.08485e+07	8.13608e+06	1.36169e+07	6.93799e+07	7.25332e+07	8.78108e+07	1.68116e+08	9.71992e+07	1.20419e+08	9.3543e+07	127424084	8.10217e+07	1.0111e+08	1.48168e+08	102715271	1.10253e+08	1.55929e+08	1.44687e+08	9.35897e+07	8.9702e+07	1.13757e+08	2.35955e+07	1.47495e+07	2.72824e+07
Com_892_pos	N-Acetyl-D-galactosamine	N-Acetyl-D-galactosamine; N-Acetyl-D-chondrosamine; 2-Acetamido-2-deoxy-D-galactose	C8 H15 N O6	102.032	1.392	C01132	map00052 Galactose metabolism;map02060 Phosphotransferase system (PTS)	HMDB0000853	_	Organic oxygen compounds	Organooxygen compounds	Carbohydrates and carbohydrate conjugates	_	_	_	103.039	3.11923e+07	4.02783e+07	2.93793e+07	3.09084e+07	3.09974e+07	2.82521e+07	2.52472e+07	3.49401e+07	2.67685e+07	2.68485e+07	3.68134e+07	8.07391e+07	101093324	1.66626e+08	1.18229e+08	7.8148e+07	1.26989e+08	1.05127e+08	5.52593e+07	4.91207e+07	5.12004e+07	3.471e+07	4.66301e+07	5.46697e+07	9.85911e+07	9.77903e+07	1.16597e+08	7.01602e+07	177823256	7.27439e+07	4.30091e+07	6.67242e+07	4.19478e+07
Com_917_pos	Inositol	myo-Inositol; D-myo-Inositol; 1D-myo-Inositol; L-myo-Inositol; 1L-myo-Inositol; meso-Inositol; Inositol; Dambose; Cyclohexitol; Meat sugar; Bios I	C6 H12 O6	180.064	1.332	C00137	map00052 Galactose metabolism;map00053 Ascorbate and aldarate metabolism;map00521 Streptomycin biosynthesis;map00562 Inositol phosphate metabolism;map01100 Metabolic pathways;map01120 Microbial metabolism in diverse environments;map01130 Biosynthesis of antibiotics;map02010 ABC transporters;map04070 Phosphatidylinositol signaling system	HMDB0000211	_	Organic oxygen compounds	Organooxygen compounds	Alcohols and polyols	_	_	_	181.071	4.73781e+07	6.4376e+07	7.83273e+07	5.70151e+07	7.23753e+07	5.40898e+07	6.36848e+07	5.859e+07	5.40995e+07	5.01608e+07	5.83871e+07	1.55858e+07	4.09192e+07	4.06399e+07	4.61645e+07	2.68981e+07	4.7582e+07	3.6201e+07	1.42086e+08	8.61732e+07	9.05901e+07	1.72672e+08	8.29238e+07	8.46647e+07	5.90871e+07	5.3126e+07	6.21695e+07	6.74313e+07	5.83317e+07	7.76956e+07	4.66926e+07	7.49469e+07	7.32204e+07
Com_920_pos	Homogentisic Acid	Homogentisate; Homogentisic acid; 2,5-Dihydroxyphenylacetic acid; 2,5-Dihydroxyphenylacetate	C8 H8 O4	168.043	1.427	C00544	map00130 Ubiquinone and other terpenoid-quinone biosynthesis;map00350 Tyrosine metabolism;map00643 Styrene degradation;map01100 Metabolic pathways;map01120 Microbial metabolism in diverse environments	HMDB0000130	_	Benzenoids	Benzene and substituted derivatives	Phenylacetic acids	_	_	_	169.049	9.1973e+07	1.08903e+08	6.32143e+07	6.6529e+07	6.07901e+07	8.00271e+07	6.15511e+07	5.96051e+07	4.44145e+07	8.10607e+07	6.29092e+07	8.26571e+07	1.59602e+08	1.67517e+08	1.87063e+08	1.64732e+08	2.17492e+08	2.38984e+08	1.09377e+08	1.71117e+08	1.15112e+08	1.45789e+08	1.38865e+08	1.52743e+08	1.75584e+08	1.37669e+08	119254527	101332019	1.70731e+08	1.39209e+08	1.06509e+08	1.36175e+08	4.74696e+07
Com_924_pos	7-(2-aminophenyl)heptanoic acid	_	C13 H19 N O2	243.122	1.521	_	_	_	_	_	_	_	_	_	_	244.13	1.64382e+08	2.25512e+08	1.68979e+08	1.54926e+08	2.02744e+08	9.36652e+06	2.09177e+08	1.11414e+08	2.04343e+08	1.33598e+08	1.1018e+08	1.52027e+08	4.01376e+06	2.06672e+07	1.98798e+07	1.9379e+07	1.37086e+07	1.86734e+07	2.9884e+06	9.94816e+06	1.08127e+07	3.41638e+06	7.7932e+06	8.14491e+06	1.22906e+07	1.54693e+07	1.44676e+07	2.53215e+06	4.03862e+06	2.32358e+06	3.25008e+06	7.18477e+06	3.15784e+06
Com_925_pos	DL-Stachydrine	_	C7 H13 N O2	143.095	1.537	_	_	_	_	_	_	_	_	_	_	144.102	3.77565e+07	5.59637e+07	1.96595e+07	3.5298e+07	3.73194e+07	3.72023e+07	3.84157e+07	4.75198e+07	3.09677e+07	3.19718e+07	3.05835e+07	1.21246e+07	3.093e+07	3.78378e+07	3.46575e+07	2.67275e+07	36218174	3.28852e+07	3.57107e+07	1.3431e+07	3.6757e+07	3.94589e+07	3.50046e+07	3.59372e+07	4.61252e+07	1.00799e+07	1.38976e+07	4.03283e+07	5.40769e+07	4.42273e+07	3.14598e+07	2.98375e+07	3.53332e+07
Com_957_pos	Oleoyl ethanolamide	_	C20 H39 N O2	307.288	9.59	_	_	HMDB0002088	_	Organic nitrogen compounds	Organonitrogen compounds	Amines	_	_	_	308.295	1.19177e+07	1.47e+07	2.81224e+07	4.11329e+07	6.79464e+06	2.08008e+07	3.62584e+07	2.09035e+07	1.12937e+07	9.76744e+06	8.3465e+06	2.79349e+07	4.55429e+07	6.44662e+07	9.77192e+07	2.00166e+08	1.17594e+08	1.39928e+08	6.82871e+07	1.36572e+08	6.37808e+07	1.10458e+08	1.69993e+08	9.44264e+07	1.24923e+08	1.41782e+08	1.39892e+08	9.93689e+07	1.25383e+08	9.40802e+07	8.67129e+06	5.56744e+06	1.48349e+07
Com_962_pos	2,3-dihydroxypropyl 12-methyltridecanoate	_	C17 H34 O4	284.236	7.096	_	_	_	_	_	_	_	_	_	_	285.243	3.2444e+07	3.72594e+07	4.20276e+07	5.73771e+07	2.57433e+07	3.47895e+07	1.61942e+07	2.60069e+07	2.52299e+07	1.6041e+07	8.45588e+06	4.5066e+07	1.72992e+08	2.24196e+08	1.8262e+08	1.22456e+08	1.54255e+08	1.70082e+08	8.60208e+07	6.12664e+07	5.5713e+07	5.94017e+07	6.70156e+07	7.74086e+07	8.244e+06	3.5751e+07	2.64066e+07	2.72731e+07	2.40202e+07	3.62074e+07	3.81617e+07	7.22415e+07	1.04709e+08
Com_996_pos	2-methyl-2,3,4,5-tetrahydro-1,5-benzoxazepin-4-one	_	C10 H11 N O2	159.069	5.289	_	_	_	_	_	_	_	_	_	_	160.076	1.10713e+08	1.29552e+08	1.21916e+08	1.26786e+08	1.34425e+08	1.17474e+08	1.1359e+08	1.47781e+08	1.32265e+08	1.3665e+08	145184805	158355633	1.28179e+08	1.21983e+08	1.19019e+08	9.97086e+07	111861319	1.06593e+08	1.43518e+08	1.14635e+08	1.39586e+08	1.2489e+08	1.16871e+08	1.26247e+08	1.3528e+08	1.34373e+08	1.32433e+08	1.45851e+08	1.35486e+08	1.39131e+08	1.46839e+08	1.50617e+08	1.66685e+08
Com_1095_pos	12-oxo Phytodienoic Acid	_	C18 H28 O3	292.202	7.762	_	_	_	_	_	_	_	_	_	_	293.209	3.3255e+07	4.70372e+07	5.16296e+07	6.08978e+07	4.05072e+07	6.44341e+07	3.54613e+07	4.26246e+07	4.84593e+07	3.04428e+07	5.47181e+07	6.81951e+07	1.16595e+08	1.41712e+08	9.64566e+07	1.23029e+08	9.27805e+07	1.33104e+08	1.03094e+08	1.01275e+08	1.04966e+08	1.0985e+08	1.52777e+08	1.0306e+08	6.51947e+07	5.34823e+07	4.67134e+07	6.04607e+07	4.30178e+07	6.29915e+07	3.92747e+07	4.00747e+07	4.26642e+07
Com_1103_pos	5-(2,5-dihydroxyhexyl)oxolan-2-one	_	C10 H18 O4	184.11	5.918	_	_	_	_	_	_	_	_	_	_	185.118	2.29694e+07	2.15108e+07	1.1382e+07	4.57078e+07	1.88351e+07	8.93094e+07	7.25064e+07	9.45685e+07	3.16863e+07	1.1298e+08	5.59123e+07	2.83705e+07	1.33387e+08	2.49031e+07	4.78119e+07	7.88169e+07	3.89865e+07	4.97799e+07	2.64393e+07	3.25124e+07	1.73744e+08	2.99006e+07	3.35883e+07	3.58819e+07	2.57087e+07	3.99603e+07	3.41969e+07	2.74679e+07	2.15616e+07	1.93937e+07	3.85656e+07	2.61021e+07	3.80579e+07
Com_1109_pos	Gamma-Caprolactone	_	C6 H10 O2	114.068	5.456	_	_	HMDB0003843	LMFA07040010	Organoheterocyclic compounds	Lactones	Gamma butyrolactones	Fatty Acyls [FA]	Fatty esters [FA07]	Lactones [FA0704]	115.076	4.64216e+07	6.80705e+07	1.01884e+08	9.56196e+07	6.20464e+07	3.77442e+07	2.85337e+07	3.32127e+07	4.82454e+07	4.26268e+07	7.43167e+07	1.95544e+08	8.70823e+07	4.85624e+07	6.75138e+07	9.52462e+06	1.52031e+07	1.71951e+07	1.09528e+08	5.64635e+07	4.08946e+07	5.58259e+07	6.13871e+07	7.11569e+07	5.65002e+07	4.11283e+07	4.54345e+07	2.9928e+07	5.65569e+07	2.7804e+07	49190663	6.15423e+07	7.88607e+07
Com_1115_pos	PE (18:2/18:2)	_	C41 H74 N O8 P	739.515	11.271	_	_	_	LMGP02010112	_	_	_	Glycerophospholipids [GP]	Glycerophosphoethanolamines [GP02]	Diacylglycerophosphoethanolamines [GP0201]	740.522	1.63365e+08	1.30299e+08	7.92891e+07	3.69832e+07	4.70095e+07	3.30847e+07	6.33095e+07	3.14945e+07	4.25952e+07	4.9582e+07	5.13393e+07	6.88981e+07	9.15817e+07	3.83153e+07	5.52535e+07	4.15353e+07	3.07475e+07	3.31545e+07	4.82812e+07	4.77817e+07	3.58772e+07	3.79166e+07	6.04281e+07	2.01453e+07	3.21485e+07	2.50849e+07	3.33985e+07	7.10517e+07	3.9303e+07	3.94725e+07	1.95969e+08	117814235	9.00267e+07
Com_1151_pos	Methyl cinnamate	Methyl cinnamate; 3-Phenyl-2-propenoic acid methyl	C10 H10 O2	162.068	5.452	C06358	_	HMDB0033833	_	Phenylpropanoids and polyketides	Cinnamic acids and derivatives	Cinnamic acid esters	_	_	_	180.102	5.33393e+07	3.54544e+07	61901577	5.29896e+07	4.79431e+07	3.52131e+07	9.5745e+07	2.99615e+07	9.11054e+07	4.53394e+07	3.06171e+07	4.03663e+07	1.88734e+07	1.18931e+07	1.27972e+07	5.46505e+06	7.30521e+06	6.24606e+06	1.12615e+08	8.41059e+07	8.44057e+07	122439056	1.10242e+08	110783911	1.32847e+07	1.28965e+07	1.66212e+07	1.61276e+07	9.90771e+06	1.63874e+07	1.57847e+08	1.09962e+08	2.14595e+08
Com_1170_pos	6-Pentyl-2H-pyran-2-one	_	C10 H14 O2	166.1	5.982	_	_	HMDB0031085	_	Organoheterocyclic compounds	Pyrans	Pyranones and derivatives	_	_	_	167.107	6.86606e+07	5.38777e+07	3.84519e+07	8.16922e+07	4.4615e+07	8.72737e+07	4.58618e+07	7.72684e+07	5.52464e+07	7.8366e+07	5.6178e+07	5.47653e+07	1.27599e+08	4.8594e+07	6.46221e+07	1.06976e+08	6.64807e+07	7.39237e+07	6.39462e+07	5.59771e+07	1.62139e+08	5.69561e+07	6.89673e+07	8.07679e+07	6.45543e+07	5.32304e+07	5.34158e+07	4.13154e+07	4.20043e+07	4.88355e+07	4.65446e+07	5.25109e+07	4.30754e+07
Com_1252_pos	Arachidonoyl amide	_	C20 H33 N O	303.254	9.893	_	_	_	LMFA08010007	_	_	_	Fatty Acyls [FA]	Fatty amides [FA08]	Primary amides [FA0801]	304.262	8.60863e+07	6.96948e+07	3.3131e+07	4.42989e+07	4.06194e+07	5.81931e+07	1.88868e+07	2.93697e+07	3.62312e+07	5.18316e+07	25449947	4.35697e+07	4.06712e+07	4.93782e+07	4.81076e+07	5.6909e+07	5.15761e+07	7.20267e+07	1.14436e+07	7.51477e+07	4.85016e+07	4.02865e+07	6.76926e+07	8.73867e+07	1.42594e+08	6.92951e+07	5.03509e+07	4.03494e+07	4.32279e+07	3.84453e+07	7.73027e+07	4.19768e+07	1.48861e+07
Com_1308_pos	(+/-)12(13)-DiHOME	_	C18 H34 O4	296.236	8.096	_	_	_	_	_	_	_	_	_	_	297.243	7.88196e+07	7.12867e+07	5.76434e+07	8.07761e+07	3.58266e+07	8.27171e+07	6.87043e+07	6.61302e+07	6.37251e+07	3.40874e+07	5.12277e+07	8.81401e+07	1.27519e+08	1.05973e+08	1.0859e+08	1.29043e+08	8.53145e+07	1.01387e+08	1.18559e+08	8.25669e+07	8.74306e+07	1.14898e+08	1.23015e+08	109562261	5.18623e+07	5.15946e+07	3.9617e+07	3.4674e+07	2.71327e+07	3.10438e+07	4.76388e+07	4.05058e+07	2.65578e+07
Com_1310_pos	5,8-dihydroxy-10-methyl-5,8,9,10-tetrahydro-2H-oxecin-2-one	_	C10 H14 O4	215.116	1.864	_	_	_	_	_	_	_	_	_	_	216.124	5.55804e+07	7.72743e+07	1.22938e+08	7.14965e+07	6.72028e+07	6.29422e+07	8.70883e+07	7.15277e+07	5.79409e+07	5.19703e+07	7.90505e+07	3.52292e+07	2.78344e+07	3.0583e+07	2.99357e+07	2.52048e+07	2.73948e+07	2.96678e+07	8.39715e+07	6.93666e+07	6.19802e+07	6.97488e+07	4.91311e+07	5.5932e+07	7.29922e+07	7.64388e+07	9.11632e+07	6.5749e+07	8.16636e+07	8.09665e+07	6.87475e+07	6.23407e+07	7.73114e+07
Com_1329_pos	Leu-Pro	_	C11 H20 N2 O3	228.148	1.685	_	_	HMDB0011175	_	Organic acids and derivatives	Carboxylic acids and derivatives	Amino acids, peptides, and analogues	_	_	_	229.155	2.88711e+07	1.7426e+07	9.61815e+06	1.09527e+07	1.39962e+07	5.86538e+07	1.38346e+08	1.21628e+07	4.51224e+07	9.29598e+06	6.8358e+06	2.30117e+07	8.23169e+06	4.04528e+06	1.78652e+06	4.34492e+06	1.62734e+06	3.83072e+06	2.71713e+06	1.52922e+06	2.17844e+06	2.65822e+06	1.99493e+06	2.30166e+06	2.6705e+06	3.20984e+06	2.69874e+06	2.61031e+06	3.14021e+06	2.81074e+06	2.60935e+06	1.50868e+06	1.90858e+06
Com_1338_pos	FLK	_	C21 H34 N4 O4	203.127	1.191	_	_	_	_	_	_	_	_	_	_	204.135	6.88438e+07	8.86032e+07	6.05301e+07	7.12018e+07	6.91728e+07	7.08493e+07	5.64477e+07	4.7214e+07	6.32304e+07	5.10609e+07	6.57711e+07	1.59892e+08	2.33883e+07	1.3493e+07	1.19112e+07	8.77893e+06	7.49944e+06	1.01751e+07	4.8755e+06	5.80858e+06	6.91996e+06	3.97088e+06	4.3283e+06	5.46072e+06	1.0629e+07	1.37749e+07	1.28101e+07	7.32939e+06	1.37212e+07	1.08438e+07	6.74314e+06	7.04035e+06	7.0103e+06
Com_1367_pos	Bis(3,5,5-trimethylhexyl) phthalate	_	C26 H42 O4	418.309	11.337	_	_	_	_	_	_	_	_	_	_	419.316	1.56618e+08	1.02775e+08	7.83919e+07	6.46406e+07	6.81129e+07	1.17678e+08	9.50262e+07	8.72175e+07	1.36503e+08	1.79939e+08	6.52952e+07	8.82775e+07	1.20417e+08	8.3447e+07	9.68639e+07	1.05623e+08	8.13509e+07	9.76338e+07	5.98586e+07	8.02203e+07	1.36725e+08	6.70816e+07	8.02622e+07	9.00491e+07	5.94362e+07	6.58472e+07	7.55642e+07	7.06259e+07	6.81438e+07	5.78157e+07	1.56299e+08	1.35956e+08	1.28564e+08
Com_1386_pos	N-Acetylglucosamine 1-phosphate	_	C8 H16 N O9 P	301.057	1.363	_	_	_	_	_	_	_	_	_	_	302.064	2.50696e+07	2.90163e+07	2.86387e+07	4.73792e+07	3.23917e+07	2.00311e+07	1.30099e+07	2.18534e+07	1.72913e+07	1.41301e+07	2.63569e+07	3.93065e+07	4.55284e+07	5.34598e+07	4.50239e+07	18883620	2.69989e+07	2.68687e+07	1.96583e+07	1.00247e+07	1.44811e+07	1.11917e+07	1.16458e+07	8.99158e+06	8.54491e+07	5.34443e+07	5.39185e+07	5.71312e+07	1.0676e+08	6.80258e+07	3.27703e+07	5.58086e+07	3.44325e+07
Com_1401_pos	3-amino-4-(propylamino)cyclobut-3-ene-1,2-dione	_	C7 H10 N2 O2	154.075	1.845	_	_	_	_	_	_	_	_	_	_	155.082	1.56268e+07	7.02665e+06	6.14063e+06	5.31877e+06	7.27874e+06	8.1145e+06	7.86671e+06	6.82785e+06	6.84715e+06	7.52694e+06	5.24412e+06	5.34465e+06	8.13007e+06	9.40223e+06	8.96827e+06	8.06039e+06	1.06037e+07	9.29819e+06	5.30074e+06	5.20788e+06	5.83216e+06	4.37269e+06	4.46573e+06	5.37596e+06	9.9537e+06	6.304e+06	6.91245e+06	5.86809e+06	7.20419e+06	7.41124e+06	8.7165e+06	6.09148e+06	1.04534e+07
Com_1445_pos	1-(2-pyridin-2-yldiazenyl)-2-naphthol	_	C15 H11 N3 O	249.087	1.281	_	_	_	_	_	_	_	_	_	_	250.094	6.90825e+07	5.46649e+07	6.11538e+07	6.95084e+07	6.21297e+07	5.23903e+07	3.81278e+07	4.97872e+07	5.31679e+07	3.56477e+07	6.3729e+07	4.19333e+07	5.70755e+07	5.49332e+07	4.51277e+07	5.29081e+07	4.62716e+07	4.45971e+07	1.01411e+08	8.04889e+07	6.74715e+07	9.27102e+07	4.7981e+07	6.81138e+07	4.56756e+07	8.84935e+07	8.99117e+07	8.35837e+07	3.22247e+07	8.90318e+07	4.75789e+07	3.72849e+07	3.3668e+07
Com_1460_pos	3-amino-2-phenyl-2H-pyrazolo[4,3-c]pyridine-4,6-diol	_	C12 H10 N4 O2	242.081	5.937	_	_	_	_	_	_	_	_	_	_	243.088	1.00835e+08	7.94692e+07	8.03285e+07	7.14072e+07	5.85705e+07	6.35314e+07	4.62757e+07	6.16873e+07	5.19473e+07	4.32339e+07	6.32581e+07	7.99676e+07	9.73703e+07	1.0039e+08	8.9263e+07	1.02923e+08	1.04506e+08	1.07926e+08	9.65161e+07	9.18849e+07	1.06472e+08	9.24932e+07	9.59866e+07	1.16747e+08	1.18027e+08	8.44718e+07	8.86838e+07	9.70196e+07	8.89591e+07	7.96925e+07	7.0887e+07	7.88872e+07	6.80356e+07
Com_1493_pos	L-(+)-Citrulline	_	C6 H13 N3 O3	175.096	1.54	_	_	_	_	_	_	_	_	_	_	176.103	8.49941e+06	7.98481e+06	1.09755e+07	1.07384e+07	7.60016e+06	5.26813e+06	3.10033e+06	3.27257e+06	3.28088e+06	3.95571e+06	5.56428e+06	9.82185e+06	7.78968e+07	6.88162e+07	6.76963e+07	1.74663e+07	2.4381e+07	4.3326e+07	1.12754e+08	5.78032e+07	5.16225e+07	4.34286e+07	5.74717e+07	8.47851e+07	5.18244e+06	5.16583e+06	5.18799e+06	3.33417e+06	4.26674e+06	5.71972e+06	4.27683e+06	4.48666e+06	4.35905e+06
Com_1511_pos	2-[(3S)-1-(2-Thienylmethyl)-3-pyrrolidinyl]-1,3-benzothiazole	_	C16 H16 N2 S2	300.076	4.938	_	_	_	_	_	_	_	_	_	_	301.083	3.25947e+07	3.55108e+07	5.76287e+07	4.53294e+07	5.01522e+07	2.33926e+07	3.07479e+07	3.91939e+07	2.69356e+07	3.73888e+07	3.93762e+07	3.48969e+07	5.4932e+07	4.17689e+07	5.33966e+07	1.93332e+07	2.28705e+07	2.65748e+07	1.11286e+08	5.99127e+07	7.02129e+07	7.25107e+07	7.60999e+07	7.96366e+07	4.09677e+07	6.27036e+07	5.34504e+07	4.29464e+07	4.50237e+07	4.78582e+07	2.85432e+07	3.71676e+07	4.20075e+07
Com_1525_pos	3-(3,4-dimethylphenyl)-3,4-dihydro-1,2,3-benzotriazin-4-one	_	C15 H13 N3 O	251.104	2.108	_	_	_	_	_	_	_	_	_	_	274.093	4.41482e+07	6.83523e+07	9.79725e+07	4.7908e+07	8.16919e+07	4.13196e+07	2.1364e+07	18788838	1.38482e+07	4.01782e+07	1.44827e+07	1.6271e+07	2.00425e+07	2.60444e+07	2.59183e+07	2.98966e+07	8.20934e+06	2.61056e+07	1.10462e+08	8.61431e+07	9.64735e+07	9.44976e+07	7.04277e+07	8.17286e+07	9.9394e+07	1.47874e+07	8.23412e+07	7.36398e+07	8.61311e+07	7.67735e+07	9.86786e+07	7.70036e+07	1.43369e+08
Com_1537_pos	Norbutorphanol	_	C16 H21 N O2	259.154	5.098	_	_	HMDB0041954	_	Benzenoids	Phenol esters	_	_	_	_	260.162	1.05772e+07	1.1476e+07	7.79553e+06	8.2642e+06	1.6012e+07	2.5157e+07	1.1674e+08	5.71614e+06	1.80513e+07	8.28877e+06	5.41248e+06	6.71352e+06	5.0804e+06	3.88783e+06	4.46748e+06	5.04655e+06	4.55952e+06	4.17543e+06	1.31322e+07	7.83648e+06	1.23138e+07	8.22051e+06	6.85447e+06	1.10371e+07	4.20498e+06	4.3771e+06	4.3717e+06	4.01505e+06	3.27233e+06	4.5175e+06	4.34108e+06	3.98232e+06	3.86929e+06
Com_1554_pos	Lysine Butyrate	_	C10 H22 N2 O4	234.158	1.376	_	_	_	_	_	_	_	_	_	_	235.166	6.34222e+07	4.52548e+07	5.25205e+07	6.51849e+07	5.53612e+07	4.38022e+07	8.26422e+07	8.55163e+07	6.62604e+07	6.0738e+07	5.13162e+07	1.54856e+07	3.74503e+07	2.698e+07	2.73607e+07	2.35479e+07	2.41306e+07	2.27226e+07	1.06802e+08	6.00586e+07	9.09954e+07	6.3865e+07	6.29489e+07	5.39336e+07	4.30167e+07	6.63759e+07	6.27379e+07	5.96273e+07	4.31211e+07	5.69748e+07	3.26203e+07	2.78788e+07	4.55773e+07
Com_1579_pos	2-(tert-butyl)-6,7-dimethoxy-4H-3,1-benzoxazin-4-one	_	C14 H17 N O4	263.116	5.043	_	_	_	_	_	_	_	_	_	_	264.124	2.57254e+07	2.42761e+07	3.10687e+07	2.07947e+07	2.22386e+07	2.87056e+07	111506629	2.26849e+07	3.07587e+07	1.70301e+07	2.28401e+07	1.28412e+07	1.07989e+07	1.09125e+07	1.25279e+07	1.24576e+07	1.27181e+07	1.72873e+07	3.40521e+07	2.66337e+07	3.14058e+07	2.96588e+07	2.85866e+07	3.33038e+07	2.37946e+07	2.02304e+07	2.76016e+07	2.86645e+07	2.10842e+07	2.69174e+07	3.03156e+07	2.38155e+07	3.51184e+07
Com_1586_pos	1,3-Dihydro-1,3,3-trimethyl-2H-indol-2-ylidene acetaldehyde	_	C13 H15 N O	219.126	6.323	_	_	_	_	_	_	_	_	_	_	220.134	7.52174e+07	7.69611e+07	4.88921e+07	7.89571e+07	4.61159e+07	6.02197e+07	4.07453e+07	5.85498e+07	5.59627e+07	4.4049e+07	4.43871e+07	8.08724e+07	8.19784e+07	8.05325e+07	7.91133e+07	1.20237e+08	9.65139e+07	1.00524e+08	6.32127e+07	9.4897e+07	1.02306e+08	7.0414e+07	8.0762e+07	1.09433e+08	7.88397e+07	5.78252e+07	4.8403e+07	5.95358e+07	6.01754e+07	5.78068e+07	5.09894e+07	4.85909e+07	4.57746e+07
Com_1588_pos	2,2,5,5-tetramethyl-2,5-dihydro-1H-pyrrole-3-carboxamide	_	C9 H16 N2 O	168.127	5.607	_	_	_	_	_	_	_	_	_	_	169.134	8.07029e+07	4.55522e+07	6.22708e+06	9.33663e+07	5.70477e+07	5.26379e+07	1.41122e+07	3.1564e+07	6.70863e+07	4.45205e+07	5.22611e+07	5.31601e+07	7.11687e+07	4.50586e+07	4.42523e+07	1.00679e+08	5.14263e+07	3.60305e+07	6.43221e+07	1.0063e+08	1.12903e+08	8.20719e+07	8.07168e+07	8.79612e+07	7.21923e+07	459238	2.86444e+07	5.63888e+07	4.15824e+07	5.39928e+07	8.45312e+07	7.68555e+07	7.5598e+07
Com_1597_pos	6-Keto-prostaglandin f1alpha	_	C20 H34 O6	370.236	7.041	_	_	HMDB0002886	LMFA03010001	Lipids and lipid-like molecules	Fatty Acyls	Eicosanoids	Fatty Acyls [FA]	Eicosanoids [FA03]	Prostaglandins [FA0301]	371.243	5.05698e+06	4.13829e+06	6.83991e+06	1.05303e+07	3.35973e+06	4.44016e+06	4.702e+06	3.31133e+06	3.71257e+06	2.35327e+06	4.19939e+06	3.24072e+06	8.90069e+06	6.79502e+06	9.78774e+06	5.47167e+06	9.16505e+06	9.20153e+06	1.02369e+08	7.54813e+07	6.05027e+07	6.61967e+07	7.72815e+07	1.04021e+08	5.47706e+06	5.57515e+06	6.14947e+06	3.46657e+06	4.61528e+06	8.06859e+06	3.02747e+06	3.73781e+06	2.9467e+06
Com_1643_pos	1-[(3S)-3-(1,3-Benzoxazol-2-yl)-1-pyrrolidinyl]-3-methoxy-1-propanone	_	C15 H18 N2 O3	274.136	5.461	_	_	_	_	_	_	_	_	_	_	275.143	5.27941e+07	6.58926e+07	4.83588e+07	118531020	121572658	4.83228e+07	3.40384e+07	3.22242e+07	3.38334e+07	4.91519e+07	6.62086e+07	1.04307e+08	4.78453e+07	8.42544e+07	4.2846e+07	1.69192e+07	2.06009e+07	2.11894e+07	4.33744e+07	4.16006e+07	4.18917e+07	3.66115e+07	4.46599e+07	4.53536e+07	5.28915e+07	4.00502e+07	4.92335e+07	3.97934e+07	6.67622e+07	5.50051e+07	5.62949e+07	6.5572e+07	6.95734e+07
Com_1654_pos	UMP	UMP; Uridylic acid; Uridine monophosphate; Uridine 5'-monophosphate; 5'Uridylic acid	C9 H13 N2 O9 P	324.037	1.526	C00105	map00240 Pyrimidine metabolism;map01100 Metabolic pathways	HMDB0000288	_	Nucleosides, nucleotides, and analogues	Pyrimidine nucleotides	Pyrimidine ribonucleotides	_	_	_	325.044	3.46084e+07	6.66422e+07	5.43365e+07	5.50552e+07	4.25269e+07	3.75595e+07	1.80636e+07	2.74677e+07	2.82924e+07	2.53149e+07	3.42931e+07	4.969e+07	4.9656e+07	8.31642e+07	6.65559e+07	4.20543e+07	8.55451e+07	7.9675e+07	2.49559e+07	1.98963e+07	2.72899e+07	3.2336e+07	2.95667e+07	3.2153e+07	8.11862e+07	4.86877e+07	4.14528e+07	5.60365e+07	8.46289e+07	4.99676e+07	2.65026e+07	3.55618e+07	1.87235e+07
Com_1667_pos	Proline-hydroxyproline	_	C10 H16 N2 O4	211.085	1.535	_	_	HMDB0006695	_	Organic acids and derivatives	Carboxylic acids and derivatives	Amino acids, peptides, and analogues	_	_	_	212.093	4.72457e+07	5.17705e+07	4.9582e+07	4.10266e+07	5.31674e+07	5.3397e+07	7.38599e+07	6.59074e+07	5.66984e+07	7.36757e+07	5.86161e+07	1.98861e+07	2.36186e+07	2.30319e+07	2.99096e+07	2.92955e+07	3.5667e+07	2.93051e+07	6.80075e+07	5.91772e+07	7.38276e+07	8.45464e+07	5.83288e+07	6.57136e+07	6.0664e+07	6.74603e+07	6.78783e+07	6.59247e+07	4.5572e+07	8.10093e+07	7.50846e+07	6.48656e+07	5.95637e+07
Com_1713_pos	N1-[4-hydroxy-6-(methoxymethyl)pyrimidin-2-yl]acetamide	_	C8 H11 N3 O3	197.081	2.968	_	_	_	_	_	_	_	_	_	_	198.088	4.87464e+07	4.08075e+07	42638758	3.22596e+07	4.62693e+07	3.99664e+07	6.10774e+07	4.78951e+07	49188251	4.84016e+07	3.20929e+07	9.59719e+06	1.13766e+07	8.08697e+06	8.81836e+06	1.85981e+07	1.47289e+07	1.21101e+07	69465359	5.81466e+07	8.26374e+07	7.86402e+07	6.55228e+07	5.8495e+07	5.05534e+07	6.64264e+07	7.17618e+07	8.39329e+07	4.80673e+07	7.72614e+07	6.82841e+07	4.76548e+07	8.88796e+07
Com_1727_pos	di(3-pyridyl) 5-(tert-butyl)isophthalate	_	C22 H20 N2 O4	169.092	5.462	_	_	_	_	_	_	_	_	_	_	377.147	2.14316e+07	3.69296e+07	2.65547e+07	3.57098e+07	2.89316e+07	2.14258e+07	2.31229e+07	2.36229e+07	2.48824e+07	2.22948e+07	2.70916e+07	3.43351e+07	3.98718e+07	50873735	5.06038e+07	4.15601e+07	4.37214e+07	4.01726e+07	7.43152e+07	7.3656e+07	8.48691e+07	7.13788e+07	8.77585e+07	9.98061e+07	6.80541e+07	4.25459e+07	5.21792e+07	5.01756e+07	3.20779e+07	5.06767e+07	4.31286e+07	5.32647e+07	6.5038e+07
Com_1738_pos	Sphingosine (d18:1)	_	C18 H37 N O2	281.272	7.732	_	_	_	_	_	_	_	_	_	_	282.28	5.05e+07	3.89995e+07	2.20109e+07	2.58447e+07	2.37233e+07	3.03369e+07	2.87335e+07	2.62293e+07	3.80179e+07	3.63664e+07	2.20409e+07	2.40601e+07	2.12787e+07	1.48009e+07	2.05109e+07	1.90024e+07	2.14953e+07	2.89774e+07	6.11164e+07	4.77929e+07	3.20266e+07	5.86014e+07	8.72967e+07	4.83438e+07	2.24162e+07	1.30194e+07	1.65977e+07	2.2682e+07	1.63471e+07	1.66232e+07	3.54069e+07	3.0179e+07	3.75676e+07
Com_1744_pos	methyl 3,4,5-trihydroxycyclohex-1-ene-1-carboxylate	_	C8 H12 O5	205.095	1.305	_	_	_	_	_	_	_	_	_	_	206.103	5.96896e+07	6.81467e+07	3.00768e+07	2.11682e+07	3.27493e+07	3.83912e+07	3.92367e+07	2.64352e+07	5.99666e+07	4.87579e+07	5.19896e+07	8.9751e+06	1.77267e+07	2.72527e+07	1.90194e+07	1.70532e+07	1.79048e+07	2.73773e+07	9.2751e+06	1.70787e+07	2.39304e+07	1.35319e+07	1.11846e+07	1.98061e+07	5.74708e+07	2.84408e+07	1.40515e+07	5.28625e+07	5.8596e+07	5.87487e+07	1.39561e+08	1.22203e+08	8.48792e+07
Com_1750_pos	Pyridoxal	Pyridoxal	C8 H9 N O3	184.085	4.935	C00250	map00750 Vitamin B6 metabolism;map01100 Metabolic pathways;map01120 Microbial metabolism in diverse environments;map04977 Vitamin digestion and absorption	HMDB0001545	_	Organoheterocyclic compounds	Pyridines and derivatives	Pyridine carboxaldehydes	_	_	_	185.093	2.89752e+07	3.10339e+07	4.86113e+07	4.2628e+07	4.59564e+07	2.65739e+07	2.94497e+07	3.92764e+07	2.64694e+07	3.42667e+07	3.67258e+07	3.10951e+07	5.35821e+07	5.24174e+07	4.69332e+07	2.52967e+07	3.26388e+07	2.75729e+07	9.0774e+07	6.47217e+07	7.09015e+07	7.7667e+07	7.04172e+07	7.10283e+07	4.25387e+07	5.64709e+07	5.60735e+07	3.92016e+07	4.36218e+07	5.04523e+07	3.72911e+07	3.88819e+07	4.80248e+07
Com_1763_pos	(+/-)-Cannabichromeorcin	_	C17 H22 O2	258.162	7.176	_	_	_	_	_	_	_	_	_	_	259.17	5.50829e+07	5.29853e+07	5.78286e+07	4.62237e+07	4.48866e+07	5.68795e+07	3.01582e+07	2.57468e+07	3.62173e+07	2.2708e+07	3.49353e+07	5.06504e+07	6.70009e+07	9.70011e+07	7.74316e+07	9.35699e+07	9.21746e+07	8.53995e+07	9.02419e+07	7.08675e+07	6.56809e+07	5.99522e+07	6.86106e+07	8.72929e+07	6.28737e+07	4.91122e+07	4.80991e+07	6.00501e+07	5.67601e+07	6.07122e+07	1.93679e+07	2.27415e+07	2.01525e+07
Com_1779_pos	Coenzyme Q2	_	C19 H26 O4	318.181	7.338	_	_	HMDB0006709	_	Lipids and lipid-like molecules	Prenol lipids	Quinone and hydroquinone lipids	_	_	_	319.189	4.55713e+07	5.24038e+07	3.65125e+07	2.74061e+07	3.84632e+07	3.83871e+07	1.67972e+07	3.49095e+07	2.84866e+07	3.74168e+07	3.50762e+07	4.68006e+07	5.70794e+07	8.01952e+07	7.11517e+07	8.14831e+07	9.49886e+07	1.10847e+08	6.56848e+07	3.60043e+07	4.63973e+07	4.0838e+07	4.86039e+07	6.69882e+07	7.6842e+07	4.9914e+07	4.79824e+07	7.83549e+07	7.17348e+07	6.71946e+07	4.1263e+07	5.53278e+07	3.71948e+07
Com_1780_pos	L-5-Hydroxytryptophan	_	C11 H12 N2 O3	182.13	5.065	_	_	HMDB0000472	_	Organoheterocyclic compounds	Indoles and derivatives	Tryptamines and derivatives	_	_	_	221.093	4.1412e+07	3.69689e+07	4.04517e+07	2.92607e+07	3.93874e+07	2.97607e+07	4.02001e+07	4.13092e+07	4.24574e+07	3.87332e+07	3.60303e+07	2.48747e+07	3.06088e+07	2.62812e+07	3.36628e+07	2.85358e+07	3.11368e+07	2.80727e+07	8.88766e+07	5.2754e+07	7.30466e+07	5.39435e+07	5.50566e+07	6.13938e+07	3.41697e+07	3.16264e+07	3.79748e+07	5.05781e+07	3.30633e+07	4.1287e+07	5.36454e+07	4.65467e+07	6.92158e+07
Com_1783_pos	4-Methylvaleric Acid	_	C6 H12 O2	116.084	1.325	_	_	HMDB0000689	_	Lipids and lipid-like molecules	Fatty Acyls	Fatty acids and conjugates	_	_	_	117.091	1.93163e+06	1.80436e+06	1.76358e+06	5.50897e+06	5.03049e+06	1.5486e+06	2.11037e+06	1.4113e+06	5.09939e+07	6.5449e+06	1.19406e+06	1.30657e+06	2.37879e+06	2.50643e+06	2.57778e+06	1.21712e+06	1.33785e+06	1.76913e+06	8.87004e+07	3.29857e+06	1.42548e+06	1.85857e+06	2.85365e+06	2.37527e+06	955294	731809	784039	1.4161e+06	2.79858e+06	1.12497e+06	2.57056e+06	5.44102e+06	4.86053e+06
Com_1789_pos	Glycerol-3-phosphate	DL-Glycerol 1-phosphate; Glycerol 1-phosphate; Glycerol-3-phosphate; rac-Glycerol 1-phosphate; DL-Glyceryl 1-phosphate; DL-Glycerol 3-phosphate	C3 H9 O6 P	172.014	1.33	C03189	_	HMDB0252849	_	Lipids and lipid-like molecules	Glycerophospholipids	Glycerophosphates	_	_	_	173.021	6.30896e+07	4.42779e+07	6.56291e+07	7.78059e+07	5.64306e+07	3.7422e+07	3.16281e+07	3.73757e+07	4.84147e+07	4.39623e+07	4.89135e+07	7.44318e+07	1.63303e+07	2.1669e+07	1.6905e+07	3.21053e+07	3.50092e+07	3.62854e+07	8.20509e+07	8.8961e+07	6.94412e+07	5.0023e+07	6.61875e+07	9.47699e+07	3.13344e+07	2.92779e+07	2.91626e+07	1.74756e+07	3.35189e+07	2.57421e+07	1.57425e+07	1.91593e+07	1.67999e+07
Com_1810_pos	PC (18:1e/2:0)	_	C28 H56 N O7 P	549.381	10.685	_	_	_	_	_	_	_	_	_	_	550.389	1.16177e+06	1.44669e+06	2.85875e+06	3.63165e+06	622018	1.32431e+06	1.7159e+06	1.48435e+06	1.24065e+06	1.52405e+06	1.39623e+06	1.19535e+06	8.22757e+06	1.42068e+07	1.96576e+07	3.52127e+07	1.67558e+07	2.44702e+07	2.2974e+07	2.70087e+07	1.32037e+07	2.93254e+07	5.3657e+07	3.05389e+07	3.87918e+07	5.24257e+07	6.6666e+07	3.72438e+07	3.8449e+07	3.92852e+07	1.59426e+06	1.69571e+06	4.13363e+06
Com_1825_pos	4-(anilinomethylidene)-3-methyl-4,5-dihydroisoxazol-5-one	_	C11 H10 N2 O2	185.048	3.736	_	_	_	_	_	_	_	_	_	_	186.055	3.29594e+07	3.39948e+07	4.52866e+07	3.00908e+07	3.85068e+07	3.44716e+07	4.37195e+07	4.1081e+07	3.57446e+07	3.2534e+07	3.49242e+07	1.82064e+07	2.9412e+07	2.60423e+07	2.44036e+07	2.1979e+07	3.11138e+07	2.76911e+07	4.7194e+07	40793856	5.22297e+07	5.14689e+07	4.13911e+07	3.55176e+07	5.03248e+07	6.50381e+07	5.71532e+07	7.07918e+07	4.97909e+07	7.25802e+07	3.44756e+07	3.67655e+07	4.47938e+07
Com_1832_pos	Cyclocytidine	Ancitabin hydrochloride; Cyclocytidine	C9 H11 N3 O4	225.075	1.669	C13112	_	_	_	_	_	_	_	_	_	226.083	8.76861e+06	2.28933e+07	9.84554e+06	7.36709e+06	1.69116e+07	1.35386e+07	1.14296e+07	1.06772e+07	1.27406e+07	7.75473e+06	1.6385e+07	9.17068e+07	3.32422e+07	7.06481e+07	6.46103e+07	6.37609e+07	7.57014e+07	7.56489e+07	2.2177e+07	4.29088e+07	2.66579e+07	2.6505e+07	3.97559e+07	5.09875e+07	3.41194e+07	2.84241e+07	3.3377e+07	2.98776e+07	7.41922e+07	2.57219e+07	3.96496e+07	4.51989e+07	3.54899e+07
Com_1840_pos	DPK	_	C15 H26 N4 O6	340.175	2.083	_	_	_	_	_	_	_	_	_	_	341.183	3.80555e+07	3.92972e+07	5.24401e+07	5.55028e+07	4.56046e+07	4.1139e+07	1.21618e+07	4.54801e+07	2.91927e+07	2.88133e+07	4.65798e+07	7.73874e+07	7.04212e+07	2.69916e+07	4.54331e+07	2.08429e+07	2.4367e+07	3.71331e+07	1.1523e+07	1.09249e+07	1.51827e+07	1.34118e+07	9.77195e+06	1.69733e+07	6.36811e+07	6.43294e+07	4.74758e+07	4.34614e+07	6.00576e+07	2.45834e+07	1.06618e+07	1.88954e+07	9.13903e+06
Com_1841_pos	Nitrosonornicotine	_	C9 H11 N3 O	177.092	6.204	_	_	HMDB0041940	_	Organoheterocyclic compounds	Pyridines and derivatives	Pyrrolidinylpyridines	_	_	_	178.1	4.39134e+07	3.92853e+07	2.88626e+07	4.9236e+07	2.62686e+07	3.48788e+07	2.58113e+07	2.97617e+07	3.06492e+07	2.63442e+07	2.5225e+07	4.70217e+07	5.18013e+07	5.60472e+07	5.31857e+07	7.5187e+07	7.67618e+07	6.76446e+07	5.87337e+07	7.36373e+07	7.592e+07	6.76126e+07	8.04898e+07	7.80958e+07	4.44645e+07	3.49682e+07	3.22586e+07	3.38856e+07	3.5622e+07	2.95899e+07	2.28811e+07	2.37179e+07	2.14741e+07
Com_1846_pos	Phenylglyoxylic acid	alpha-Oxo-benzeneacetic acid; Benzoylformate; Benzoylformic acid; Phenylglyoxylic acid; Phenylglyoxylate; 2-Oxo-2-phenylacetate	C8 H6 O3	150.032	5.091	C02137	map00360 Phenylalanine metabolism;map00627 Aminobenzoate degradation;map01120 Microbial metabolism in diverse environments	HMDB0001587	_	Benzenoids	Benzene and substituted derivatives	Benzoyl derivatives	_	_	_	168.066	2.23474e+07	2.72456e+07	4.392e+07	3.78412e+07	4.07707e+07	1.61665e+06	2.52109e+07	1.44009e+06	2.16591e+07	4.27025e+06	2.63027e+06	2.46393e+07	4.86298e+07	4.72833e+07	4.22144e+07	2.13299e+07	2.93426e+07	2.50291e+07	8.43471e+07	6.09523e+07	6.56281e+07	7.08392e+06	6.59281e+07	6.60596e+07	2.17024e+06	5.27039e+07	5.2296e+07	3.64774e+07	3.04587e+06	4.61978e+07	3.07292e+07	3.37707e+07	4.29049e+07
Com_1864_pos	Glutaric acid	Glutarate; Glutaric acid; Pentanedioic acid; 1,3-Propanedicarboxylic acid	C5 H8 O4	132.043	1.851	C00489	map00071 Fatty acid degradation;map00310 Lysine degradation	HMDB0000661	_	Organic acids and derivatives	Carboxylic acids and derivatives	Dicarboxylic acids and derivatives	_	_	_	282.121	3.02269e+07	2.93125e+07	3.42703e+07	3.26634e+07	2.87419e+07	3.55333e+07	2.41107e+07	2.34431e+07	2.42173e+07	2.55316e+07	2.47439e+07	2.20873e+07	2.73538e+07	3.39417e+07	3.71525e+07	4.72507e+07	6.27927e+07	4.84389e+07	5.51436e+07	6.73272e+07	7.07724e+07	7.24521e+07	6.79738e+07	6.66342e+07	5.08545e+07	4.34912e+07	4.65196e+07	4.84695e+07	4.97196e+07	6.56202e+07	2.40751e+07	2.78527e+07	3.30245e+07
Com_1867_pos	6-Oxycodol N-oxide	_	C18 H23 N O5	333.154	3.209	_	_	_	_	_	_	_	_	_	_	334.162	1.50273e+06	3.06096e+06	2.75385e+06	1.58747e+06	6.12503e+06	1.02447e+07	8.85031e+07	1.81653e+06	3.36298e+06	2.16196e+06	1.6257e+06	2.16968e+06	1.7227e+06	1.94348e+06	1.32075e+06	368340	783434	997341	1.95469e+06	2.16323e+06	2.06297e+06	1.92204e+06	1.92921e+06	2.36037e+06	2.24629e+06	1.713e+06	1.98891e+06	2.10342e+06	2.31623e+06	1.89082e+06	769832	1.18301e+06	997865
Com_1871_pos	Erythrono-1,4-lactone	_	C4 H6 O4	118.027	2.545	_	_	HMDB0000349	_	Organoheterocyclic compounds	Lactones	Gamma butyrolactones	_	_	_	119.034	4.01495e+07	5.30383e+07	7.73286e+07	5.28699e+07	6.53448e+07	4.76012e+07	4.80916e+07	5.3932e+07	4.17337e+07	4.10066e+07	5.52983e+07	3.68889e+07	5.87233e+07	6.52247e+07	5.6832e+07	3.68882e+07	7.51118e+07	6.20129e+07	7.78502e+07	4.28421e+07	3.69359e+07	4.18437e+07	4.40789e+07	4.87528e+07	5.27093e+07	5.28247e+07	5.52348e+07	4.07797e+07	5.51855e+07	4.77077e+07	3.746e+07	4.41184e+07	4.36565e+07
Com_1888_pos	N-[2-chloro-6-(trifluoromethoxy)phenyl]-2,2-dimethylpropanamide	_	C12 H13 Cl F3 N O2	295.059	1.326	_	_	_	_	_	_	_	_	_	_	296.066	3.40486e+07	5.10585e+07	5.84729e+07	4.92614e+07	4.76983e+07	4.12141e+07	2.90002e+07	3.89656e+07	4.21791e+07	3.38046e+07	5.24539e+07	6.49783e+07	2.34644e+07	4.45064e+07	2.84936e+07	3.40819e+07	5.0907e+07	5.40636e+07	5.81886e+07	6.64826e+07	5.3282e+07	2.33653e+07	5.05992e+07	7.3009e+07	5.81397e+07	4.30958e+07	5.22169e+07	4.43348e+07	7.0558e+07	4.47851e+07	1.59831e+07	3.17554e+07	2.46092e+07
Com_1892_pos	Kynurenine	Kynurenine; 3-Anthraniloylalanine	C10 H12 N2 O3	208.085	4.821	C01718	_	HMDB0000684	_	Organic oxygen compounds	Organooxygen compounds	Carbonyl compounds	_	_	_	209.093	3.24957e+07	2.89096e+07	3.86109e+07	3.51114e+07	3.63358e+07	3.04201e+07	4.14441e+07	4.07465e+07	3.84204e+07	3.26464e+07	3.24467e+07	1.71437e+07	1.69612e+07	1.76502e+07	1.69416e+07	2.18813e+07	2.47588e+07	1.9433e+07	5.35107e+07	3.62712e+07	5.58963e+07	5.32857e+07	4.30492e+07	4.3e+07	4.64629e+07	4.53883e+07	6.22475e+07	7.34675e+07	4.6976e+07	6.96925e+07	5.34409e+07	3.51185e+07	5.91524e+07
Com_1903_pos	quinoxaline-2,3-dithiol	_	C8 H6 N2 S2	193.998	1.705	_	_	_	_	_	_	_	_	_	_	195.006	5.78289e+07	6.33124e+07	2.48902e+07	4.43558e+07	4.03485e+07	5.52157e+07	4.27603e+07	2.38e+07	4.1842e+07	3.15972e+07	2.67401e+07	2.35818e+07	4.70608e+07	5.07439e+07	4.37441e+07	6.64474e+07	5.82115e+07	8.6538e+07	6.27066e+07	7.22963e+07	6.52823e+07	6.37287e+07	7.6736e+07	6.65528e+07	5.22197e+07	2.4114e+07	2.44685e+07	4.68438e+07	3.75806e+07	3.73487e+07	3.41608e+07	2.16815e+07	1.9811e+07
Com_1911_pos	3-hydroxy-2-[5-nitro-2-(1-pyrrolidinyl)benzyl]propanenitrile	_	C14 H17 N3 O3	275.128	5.378	_	_	_	_	_	_	_	_	_	_	276.135	1.68182e+06	5.50053e+06	3.21891e+06	4.20574e+06	4.95471e+06	1.32789e+07	8.59926e+07	1.69734e+06	4.87894e+06	2.15852e+06	2.30861e+06	3.23528e+06	818207	1.03317e+06	847379	734428	838529	860475	1.3615e+06	1.24032e+06	1.45074e+06	1.2912e+06	1.23323e+06	1.42372e+06	1.17383e+06	1.08088e+06	1.26555e+06	1.03459e+06	1.43569e+06	1.45376e+06	1.25758e+06	1.66298e+06	1.27295e+06
Com_1920_pos	MJN110	_	C22 H21 Cl2 N3 O4	461.097	4.841	_	_	_	_	_	_	_	_	_	_	462.104	1.54246e+07	2.2858e+07	2.49714e+07	1.05734e+07	1.67808e+07	1.25555e+07	4.65277e+06	4.85662e+06	1.32945e+07	8.31974e+06	1.24199e+07	4.58414e+06	5.10909e+06	2.67547e+07	8.44513e+06	1.19609e+07	2.76947e+07	1.46963e+07	1.58476e+07	2.09514e+07	1.03287e+07	1.3004e+07	1.37243e+07	2.22228e+07	5.26364e+07	1.2448e+07	9.79952e+06	7.2945e+07	2.61003e+07	2.12156e+07	6.14661e+07	4.71295e+07	4.51562e+07
Com_1921_pos	4-[4-(1-phenyl-1H-1,2,4-triazol-5-yl)-1,3-thiazol-2-yl]pyridine	_	C16 H11 N5 S	305.074	3.276	_	_	_	_	_	_	_	_	_	_	306.081	7.1795e+07	7.76063e+07	5.02384e+07	7.35365e+07	9.86033e+07	7.35184e+07	5.94075e+07	3.58194e+07	5.54003e+07	2.29574e+07	4.95554e+07	3.77236e+07	5.787e+07	4.38214e+07	8.66053e+06	4.21459e+07	3.03389e+07	6.19813e+07	6.24618e+07	6.44836e+07	4.72299e+07	4.44932e+07	3.99689e+07	6.26104e+07	3.62376e+07	2.14966e+07	2.80137e+07	3.07976e+07	3.01774e+07	3.49002e+07	1.34601e+07	1.30237e+07	5.23697e+06
Com_1936_pos	17(S)-HETE	_	C20 H32 O3	320.233	8.374	_	_	_	_	_	_	_	_	_	_	321.241	1.91791e+07	1.69204e+07	1.98336e+07	2.06075e+07	1.11601e+07	1.74602e+07	1.12949e+07	1.09915e+07	1.4416e+07	6.71124e+06	1.18226e+07	1.50689e+07	2.32854e+07	4.67943e+07	3.50032e+07	1.88878e+07	1.85106e+07	2.51525e+07	6.73256e+07	4.60646e+07	6.36389e+07	4.12114e+07	5.57514e+07	8.83997e+07	2.79129e+07	2.28751e+07	3.0837e+07	2.17779e+07	9.84275e+06	1.69002e+07	9.93681e+06	1.87281e+07	1.54952e+07
Com_1963_pos	Normorphine	Normorphine	C16 H17 N O3	271.125	5.776	C11785	map00982 Drug metabolism - cytochrome P450	HMDB0041959	_	Alkaloids and derivatives	Morphinans	_	_	_	_	272.132	1.75203e+07	3.06268e+07	1.43302e+07	9.8285e+07	2.18367e+07	1.51872e+07	1.40953e+07	1.64077e+07	1.26222e+07	1.37123e+07	2.44698e+07	5.24998e+07	2.43564e+07	86314272	3.39236e+07	2.54047e+07	2.74457e+07	2.53692e+07	2.47986e+07	2.80691e+07	2.87092e+07	2.08466e+07	26948082	2.42022e+07	3.72631e+07	2.77278e+07	2.60491e+07	2.05506e+07	2.942e+07	2.87187e+07	1.34344e+07	2.2852e+07	1.34109e+07
Com_1995_pos	2-((Dimethylamino)methyl)phenol	_	C9 H13 N O	151.1	5.686	_	_	_	_	_	_	_	_	_	_	152.107	8.62699e+07	3.02031e+07	2.129e+07	8.6743e+07	6.65752e+07	3.36511e+07	2.45735e+07	4.17579e+07	7.12861e+07	7.04119e+07	5.53875e+07	4.89873e+07	6.18026e+07	2.76381e+07	5.65002e+07	8.26227e+07	3.37463e+07	2.75447e+07	5.64153e+07	7.31641e+07	8.31471e+07	6.6097e+07	6.59516e+07	6.75018e+07	5.6339e+07	2.04384e+07	3.1049e+07	4.49925e+07	3.21737e+07	4.31964e+07	8.72032e+07	7.21115e+07	7.18443e+07
Com_2011_pos	ELK	_	C17 H32 N4 O6	370.223	5.414	_	_	_	_	_	_	_	_	_	_	371.23	2.69175e+07	6.34962e+07	2.71603e+07	5.36005e+07	3.13195e+07	5.16741e+07	6.00016e+07	3.27152e+07	5.65214e+07	3.1337e+07	4.0667e+07	9.34807e+07	1.2641e+07	1.02422e+07	1.00057e+07	9.90379e+06	7.97579e+06	4.56735e+06	3.16127e+07	1.61533e+07	2.43497e+07	1.95856e+07	1.72776e+07	2.34785e+07	1.43699e+07	1.14542e+07	1.58843e+07	8.95733e+06	1.12806e+07	1.09299e+07	4.38561e+07	4.0069e+07	7.13815e+07
Com_2034_pos	Octyl hydrogen phthalate	_	C16 H22 O4	278.152	7.454	_	_	HMDB0254869	_	Benzenoids	Benzene and substituted derivatives	Benzoic acids and derivatives	_	_	_	279.16	4.54154e+07	5.90845e+07	5.57139e+07	3.60671e+07	5.56913e+07	4.34683e+07	4.90708e+07	4.49041e+07	6.31376e+07	4.28592e+07	6.24696e+07	7.52083e+07	7.26652e+07	6.49478e+07	6.62951e+07	36798553	3.344e+07	4.67808e+07	5.54806e+07	3.46518e+07	4.669e+07	4.73709e+07	3.69284e+07	5.02777e+07	4.76658e+07	4.64503e+07	3.52948e+07	5.05461e+07	6.40129e+07	4.90217e+07	5.10665e+07	7.78975e+07	4.85608e+07
Com_2051_pos	3-phenyl-5-[3-(trifluoromethyl)-1H-pyrazol-1-yl]-1,2,4-thiadiazole	_	C12 H7 F3 N4 S	314.05	10.217	_	_	_	_	_	_	_	_	_	_	315.057	6.94863e+07	48475554	3.12762e+07	3.42959e+07	5.32311e+07	6.79438e+07	2.75744e+07	3.65215e+07	7.84308e+06	7.7092e+06	5.54966e+07	9.0939e+07	3.81076e+07	7.08911e+06	3.86431e+07	4.23358e+07	3.25314e+07	5.83731e+07	6.44979e+06	3.15639e+07	3.18136e+07	2.86095e+07	2.37704e+07	1.68318e+07	3.76148e+07	4.06012e+06	1.95606e+07	4.45794e+07	2.04264e+07	2.85709e+07	5.01166e+07	4.50375e+07	2.23916e+07
Com_2070_pos	Thiamine monophosphate	Thiamin monophosphate; Thiamine monophosphate; Thiamin phosphate; Thiamine phosphate; TMP	C12 H17 N4 O4 P S	344.071	1.373	C01081	map00730 Thiamine metabolism;map01100 Metabolic pathways	HMDB0002666	_	Organoheterocyclic compounds	Diazines	Pyrimidines and pyrimidine derivatives	_	_	_	345.079	2.11007e+07	2.36072e+07	1.94182e+07	8.74735e+06	1.84851e+07	1.21844e+07	1.39849e+07	2.03375e+07	1.84699e+07	1.34929e+07	1.95113e+07	2.62173e+07	3.64467e+07	4.05495e+07	3.31674e+07	4.76438e+07	5.01759e+07	5.16455e+07	1.25082e+07	1.3871e+07	1.67081e+07	9.15955e+06	1.17255e+07	1.29029e+07	4.95395e+07	2.8704e+07	3.04469e+07	3.11839e+07	6.26626e+07	2.97933e+07	2.06962e+07	3.34738e+07	2.64007e+07
Com_2073_pos	JNJ-1661010	_	C19 H19 N5 O S	365.133	1.416	_	_	_	_	_	_	_	_	_	_	366.14	2.19255e+07	3.26232e+07	2.51838e+07	1.93484e+07	2.1335e+07	2.78064e+07	1.40534e+07	2.25836e+07	2.22046e+07	2.17693e+07	2.00268e+07	1.85569e+07	2.98035e+07	4.41255e+07	3.04317e+07	3.23526e+07	7.752e+07	4.90976e+07	2.39917e+07	7.08608e+07	3.73878e+07	6.29701e+07	3.27042e+07	7.00115e+07	4.85837e+07	3.53096e+07	3.38805e+07	3.76721e+07	5.00016e+07	4.6805e+07	2.59107e+07	3.0784e+07	8.17618e+06
Com_2074_pos	2-Arachidonyl Glycerol ether	_	C23 H40 O3	381.326	10.182	_	_	HMDB0013657	_	Lipids and lipid-like molecules	Endocannabinoids	_	_	_	_	404.316	3.97033e+06	1.49892e+07	2.99758e+07	1.66404e+07	6.31223e+06	9.78559e+06	8.44036e+06	4.9838e+06	7.26868e+06	3.76298e+06	8.88385e+06	4.12095e+07	1.33183e+07	2.80739e+07	3.50283e+07	2.30503e+07	1.94552e+07	2.18567e+07	1.50785e+07	3.18438e+07	9.22023e+06	2.60576e+07	4.309e+07	2.53476e+07	3.83695e+07	5.00315e+07	4.04672e+07	3.3181e+07	6.24467e+07	2.44692e+07	1.33497e+06	2.38751e+06	4.11307e+06
Com_2104_pos	cis-7-Hexadecenoic Acid	_	C16 H30 O2	254.225	6.577	_	_	_	_	_	_	_	_	_	_	255.232	7.22701e+07	4.8378e+07	799753	3.57708e+07	5.46256e+07	7.03983e+07	6.36109e+07	791486	7.50637e+07	1.09916e+08	4.05257e+07	3.27592e+07	1.08925e+06	2.25672e+07	2.30623e+07	2.72163e+07	1.85785e+07	3.18128e+07	1.82726e+07	2.4142e+07	1.00651e+07	2.23782e+07	3.5079e+07	2.03525e+07	2.22762e+07	3.7267e+07	2.78062e+07	2.98075e+07	2.85743e+07	2.17904e+07	9.85249e+07	7.31814e+07	9.9885e+07
Com_2128_pos	Atropine	Atropine; dl-Hyoscyamine	C17 H23 N O3	289.164	2.448	C01479	map00960 Tropane, piperidine and pyridine alkaloid biosynthesis;map01110 Biosynthesis of secondary metabolites	HMDB0003573	_	Organic acids and derivatives	Hydroxy acids and derivatives	Beta hydroxy acids and derivatives	_	_	_	290.172	1.23429e+06	2.18021e+06	1.63636e+06	1.42347e+06	1.4538e+06	8.98392e+06	7.43658e+07	1.46508e+06	2.37066e+06	1.28699e+06	1.40592e+06	1.37084e+06	1.32796e+06	1.18707e+06	1.39779e+06	989040	1.16266e+06	1.03341e+06	1.25537e+06	1.07173e+06	1.27447e+06	1.16599e+06	1.01946e+06	1.18772e+06	1.27585e+06	1.25266e+06	1.11888e+06	1.31048e+06	1.25447e+06	1.21286e+06	1.56096e+06	1.26137e+06	1.47305e+06
Com_2172_pos	4-(4-chlorophenoxy)-3,5-dimethyl-1H-pyrazole	_	C11 H11 Cl N2 O	222.057	9.509	_	_	_	_	_	_	_	_	_	_	223.064	5.2436e+07	5.15805e+07	4.01312e+07	4.22653e+07	4.02948e+07	4.25387e+07	3.4696e+07	6.11428e+07	15208829	6.57487e+06	3.79979e+07	4.78977e+07	3.75685e+07	9.35759e+06	4.91706e+07	4.23556e+07	4.13088e+07	4.03925e+07	1.16684e+07	2.98759e+07	4.62869e+07	4.05097e+07	3.63091e+07	1.94533e+07	4.50203e+07	7.60346e+06	2.56519e+07	2.48014e+07	2.28694e+07	2.51154e+07	4.12454e+07	4.24037e+07	4.22587e+07
Com_2194_pos	Debromohymenialdisine	Debromohymenialdisine; (Z)-Debromohymenialdisine; DBH	C11 H11 N5 O2	245.09	1.408	C19897	_	_	_	_	_	_	_	_	_	246.098	2.34629e+07	3.62228e+07	6.27266e+07	3.21094e+07	2.96851e+07	2.39643e+07	4.19868e+07	3.80114e+07	3.58392e+07	2.53104e+07	4.5703e+07	1.90244e+07	1.50869e+07	1.67954e+07	1.25581e+07	1.10688e+07	1.36571e+07	1.46139e+07	2.16768e+07	2.05406e+07	2.2484e+07	2.17397e+07	1.42788e+07	1.88026e+07	3.28022e+07	3.09251e+07	4.46676e+07	3.14519e+07	4.79811e+07	3.44888e+07	3.33492e+07	2.57729e+07	2.92822e+07
Com_2210_pos	PC (17:1/17:2)	_	C42 H78 N O8 P	755.548	11.084	_	_	_	_	_	_	_	_	_	_	756.555	7.59081e+07	6.63424e+07	3.62119e+07	7.27372e+07	4.00324e+07	7.30189e+07	3.43712e+07	4.78501e+07	5.98614e+07	5.26696e+07	3.71934e+07	5.65541e+07	4.1971e+07	5.73294e+07	2.59345e+07	2.76341e+07	3.26278e+07	1.12754e+07	2.41943e+07	4.00076e+07	2.82349e+07	3.18347e+07	1.13798e+07	1.58088e+07	2.33619e+07	1.97186e+07	2.61211e+07	2.15184e+07	2.23277e+07	2.37071e+07	4.67409e+07	7.33509e+07	8.44615e+07
Com_2258_pos	Biopterin	Biopterin; 2-Amino-6-(1,2-dihydroxypropyl)-4(1H)-pteridinone	C9 H11 N5 O3	237.085	1.347	C06313	_	HMDB0000468	_	Organoheterocyclic compounds	Pteridines and derivatives	Pterins and derivatives	_	_	_	238.092	2.2615e+07	5.48893e+07	5.42263e+07	3.19508e+07	2.68545e+07	5.3272e+07	2.875e+07	5.05277e+07	2.80359e+07	1.99387e+07	5.31577e+07	3.43786e+07	2.83231e+07	3.26953e+07	3.1265e+07	1.63259e+07	2.6952e+07	2.72435e+07	2.93494e+07	9.85812e+06	2.33401e+07	2.52077e+07	1.87612e+07	2.51069e+07	3.58866e+07	4.66929e+07	4.92686e+07	4.96981e+07	4.95741e+07	4.73621e+07	3.29757e+07	3.30446e+07	3.85404e+07
Com_2262_pos	4'-methyl Acetyl fentanyl-d5	_	C22 H23 [2]H5 N2 O	341.257	6.653	_	_	_	_	_	_	_	_	_	_	342.264	2.2523e+07	3.44138e+07	4.76497e+07	5.64693e+07	2.93939e+07	2.81092e+07	2.41132e+07	2.45464e+07	1.86387e+07	1.25265e+07	2.33944e+07	3.99768e+07	4.16539e+07	7.78109e+07	5.8589e+07	1.24242e+07	1.26874e+07	3.43645e+07	9.41133e+06	2.9742e+06	2.41808e+06	1.94273e+06	2.29816e+06	2.6366e+06	1.27571e+07	1.25306e+07	1.10534e+07	1.38228e+07	1.04203e+07	6.73499e+06	6.89509e+06	2.3614e+07	8.48125e+06
Com_2282_pos	Alternariol	Alternariol	C14 H10 O5	258.057	1.235	C16838	_	HMDB0030831	_	Phenylpropanoids and polyketides	Coumarins and derivatives	_	_	_	_	259.065	8.88994e+07	7.07618e+07	5.07849e+07	5.30457e+07	6.81491e+07	7.38866e+07	5.55004e+07	6.4188e+07	8.55195e+07	1.02883e+08	7.65015e+07	5.21762e+07	5.06976e+07	4.13482e+07	3.38419e+07	4.06468e+07	3.21924e+07	3.76617e+07	3.67457e+07	3.32414e+07	4.07647e+07	2.33526e+07	3.40655e+07	4.24751e+07	4.61559e+07	3.33473e+07	34242025	4.81417e+07	3.08704e+07	4.02424e+07	9.24642e+07	8.1915e+07	7.26526e+07
Com_2321_pos	PC (16:2e/2:0)	_	C26 H50 N O7 P	519.337	9.375	_	_	_	_	_	_	_	_	_	_	520.344	509360	265929	448782	364709	213549	274748	307320	395363	291174	254862	408584	206862	2.59346e+06	1.96008e+06	3.5561e+06	9.49493e+06	6.81128e+06	6.42082e+06	4.77275e+06	1.12613e+07	2.21802e+06	3.91593e+07	5.87259e+07	3.66197e+06	7.83737e+06	1.44438e+07	1.64679e+07	4.67963e+06	6.58787e+06	7.70707e+06	664697	502666	1.1086e+07
Com_2324_pos	Ranitidine N-oxide	_	C13 H22 N4 O4 S	330.141	1.249	_	_	HMDB0257110	_	Organoheterocyclic compounds	Heteroaromatic compounds	_	_	_	_	331.148	3.36305e+07	3.44772e+07	5.79575e+07	4.63315e+07	2.85243e+07	2.97108e+07	3.71063e+07	3.26677e+07	3.63617e+07	3.5614e+07	5.43662e+07	2.60151e+07	1.26975e+07	1.67409e+07	1.00913e+07	7.51237e+06	7.65325e+06	1.12574e+07	2.11564e+07	1.77511e+07	1.71607e+07	1.58757e+07	1.14857e+07	1.72877e+07	2.93916e+07	2.28215e+07	3.75462e+07	2.18822e+07	2.85483e+07	2.46102e+07	4.66815e+07	4.36016e+07	5.16297e+07
Com_2354_pos	2-Hydroxy-2-methylbutanedioic acid	_	C5 H8 O5	148.037	1.91	_	_	HMDB0000426	_	Lipids and lipid-like molecules	Fatty Acyls	Fatty acids and conjugates	_	_	_	149.045	4.6135e+07	4.25145e+07	4.07968e+07	4.78979e+07	52043229	4.16492e+07	1.93912e+07	5.04811e+07	4.8358e+07	5.32739e+07	5.60484e+07	2.72722e+07	6.88282e+07	4.04021e+07	3.15823e+07	1.14312e+07	1.62358e+07	2.22285e+07	6.08067e+07	2.69234e+07	2.64689e+07	1.943e+07	1.62974e+07	3.1962e+07	3.05592e+07	3.05793e+07	3.26654e+07	4.71493e+07	1.50594e+07	2.93172e+07	8.80617e+07	7.22182e+07	7.77925e+07
Com_2369_pos	Pyroglutamic acid	5-Oxoproline; Pidolic acid; Pyroglutamic acid; 5-Pyrrolidone-2-carboxylic acid; Pyroglutamate; 5-Oxo-L-proline; L-Pyroglutamic acid; L-5-Pyrrolidone-2-carboxylic acid	C5 H7 N O3	129.043	1.72	C01879	map00480 Glutathione metabolism	HMDB0000267	_	Organic acids and derivatives	Carboxylic acids and derivatives	Amino acids, peptides, and analogues	_	_	_	130.051	6.12955e+07	4.19137e+07	4.739e+07	4.59517e+07	4.84735e+07	3.48086e+07	4.92392e+07	4.06397e+07	3.61163e+07	3.33101e+07	3.8853e+07	41674298	4.77273e+07	4.59705e+07	3.90623e+07	2.22247e+07	2.89475e+07	3.05093e+07	5.18988e+07	3.03917e+07	3.22579e+07	3.16992e+07	2.71195e+07	4.12236e+07	3.64252e+07	3.65995e+07	4.60739e+07	3.47266e+07	3.51304e+07	4.90583e+07	3.54542e+07	3.37407e+07	3.33135e+07
Com_2389_pos	Maltotetraose	Maltotetraose	C24 H42 O21	688.205	1.486	C02052	_	HMDB0001296	_	Organic oxygen compounds	Organooxygen compounds	Carbohydrates and carbohydrate conjugates	_	_	_	689.213	1.2759e+07	1.37036e+07	1.91035e+07	7.99066e+06	2.3946e+07	1.92498e+07	4.54833e+06	8.76705e+06	9.19452e+06	9.68344e+06	1.02693e+07	2.86917e+06	2.16382e+06	2.62267e+06	1.64081e+06	1.26171e+06	1.53611e+06	1.35366e+06	9.06994e+06	1.39454e+06	1.878e+06	2.60312e+06	1.27334e+06	1.49269e+06	3.79254e+07	2.93018e+07	2.13248e+07	4.73497e+07	5.13171e+07	5.07646e+07	4.24773e+07	5.55717e+07	2.75403e+07
Com_2421_pos	JWH 412 N-(5-hydroxypentyl) metabolite	_	C24 H22 F N O2	375.166	5.166	_	_	_	_	_	_	_	_	_	_	376.173	8.96027e+06	1.00472e+07	1.44261e+06	5.94231e+06	8.62121e+06	7.39655e+06	6.34567e+06	4.2188e+06	8.46947e+06	7.04384e+06	8.85318e+06	1.44598e+07	1.08798e+06	7.71735e+06	6.29303e+06	8.32204e+06	1.89349e+07	9.67943e+06	1.67328e+07	5.24587e+07	4.03247e+07	4.74356e+07	5.51833e+07	5.72492e+07	6.80865e+06	7.1278e+06	6.41936e+06	7.88458e+06	1.67102e+07	6.69594e+06	7.4453e+06	1.36613e+07	1.16181e+07
Com_2422_pos	3-Indoleacetonitrile	3-Indoleacetonitrile; Indol-3-ylacetonitrile; Indole-3-acetonitrile; (Indol-3-yl)acetonitrile	C10 H8 N2	174.08	5.299	C02938	map00380 Tryptophan metabolism	HMDB0006524	_	Organoheterocyclic compounds	Indoles and derivatives	Indoles	_	_	_	175.087	4.34034e+07	4.79299e+07	3.83011e+07	48597319	4.6065e+07	4.02097e+07	4.15166e+07	5.39677e+07	4.6864e+07	6.1255e+07	4.75355e+07	4.44111e+07	3.8094e+07	4.24583e+07	3.84884e+07	3.80027e+07	3.80866e+07	4.25312e+07	5.42177e+07	4.32723e+07	3.68191e+07	5.07819e+07	3.18774e+07	4.78663e+07	4.40212e+07	3.94153e+07	2.79838e+07	5.04438e+07	4.06692e+07	4.46944e+07	6.3338e+07	6.60113e+07	7.04898e+07
Com_2430_pos	Kanosamine	Kanosamine; D-Kanosamine; 3-Amino-3-deoxy-D-glucose	C6 H13 N O5	179.081	3.853	C12212	map01051 Biosynthesis of ansamycins;map01130 Biosynthesis of antibiotics	_	_	_	_	_	_	_	_	180.089	1.50664e+07	1.69335e+07	1.93674e+07	2.00271e+07	1.62413e+07	1.08467e+07	1.28645e+07	1.33837e+07	1.10531e+07	9.21413e+06	1.28086e+07	9.22809e+06	1.28565e+07	1.51701e+07	1.51683e+07	2.21332e+07	2.94606e+07	1.98647e+07	2.7662e+07	3.42979e+07	4.52067e+07	4.78409e+07	3.78453e+07	3.39277e+07	3.97932e+07	3.96359e+07	4.33239e+07	4.69556e+07	4.04311e+07	5.05355e+07	1.10537e+07	1.13821e+07	1.54763e+07
Com_2434_pos	O-Phospho-L-serine	O-Phospho-L-serine; L-O-Phosphoserine; 3-Phosphoserine; Dexfosfoserine	C3 H8 N O6 P	185.009	1.34	C01005	map00260 Glycine, serine and threonine metabolism;map00270 Cysteine and methionine metabolism;map00680 Methane metabolism;map00970 Aminoacyl-tRNA biosynthesis;map01100 Metabolic pathways;map01120 Microbial metabolism in diverse environments;map01130 Biosynthesis of antibiotics;map01200 Carbon metabolism;map01230 Biosynthesis of amino acids	HMDB0001721	_	Organic acids and derivatives	Carboxylic acids and derivatives	Amino acids, peptides, and analogues	_	_	_	186.017	1.2638e+07	1.50754e+07	2.26781e+07	1.43735e+07	1.97318e+07	1.27692e+07	1.22218e+07	1.40445e+07	1.19713e+07	1.01637e+07	1.69055e+07	1.03614e+07	2.12712e+07	3.5935e+07	3.03675e+07	3.64014e+07	7.0254e+07	5.30519e+07	1.60884e+07	2.57422e+07	2.46992e+07	1.57777e+07	1.60147e+07	1.66854e+07	2.18718e+07	2.03336e+07	1.93351e+07	2.25698e+07	1.99913e+07	2.02639e+07	1.10053e+07	1.70017e+07	1.4787e+07
Com_2437_pos	PC (14:0e/4:0)	_	C26 H54 N O7 P	523.365	10.253	_	_	_	_	_	_	_	_	_	_	524.372	5.37588e+06	2.25189e+06	4.42384e+06	4.58733e+06	1.79588e+06	4.78159e+06	3.76368e+06	2.76458e+06	2.02579e+06	1.69882e+06	2.75753e+06	4.19797e+06	8.98584e+06	1.44107e+07	1.36859e+07	2.67063e+07	1.05324e+07	1.88786e+07	1.58493e+07	2.83098e+07	6.23774e+06	2.98365e+07	4.66626e+07	2.03506e+07	3.76596e+07	3.7373e+07	4.41732e+07	4.36474e+07	4.52124e+07	3.72202e+07	4.22732e+06	2.92758e+06	5.80987e+06
Com_2467_pos	6-Methylflavone	_	C16 H12 O2	236.084	2.872	_	_	_	_	_	_	_	_	_	_	237.091	1.7339e+06	3.754e+06	3.32528e+06	2.39843e+06	3.52324e+06	8.53513e+06	6.06439e+07	1.93449e+06	4.3122e+06	1.67053e+06	1.68426e+06	2.27174e+06	1.12013e+06	1.0303e+06	1.03027e+06	979632	914223	763716	571378	832923	1.04777e+06	632602	616847	629212	705134	565688	689213	580411	715264	799628	637198	736427	674941
Com_2495_pos	ethyl 4-methyl-2-(1H-pyrrol-1-yl)-1,3-thiazole-5-carboxylate	_	C11 H12 N2 O2 S	236.063	1.218	_	_	_	_	_	_	_	_	_	_	237.07	4.8277e+07	5.03548e+07	5.16894e+07	3.08172e+07	4.91536e+07	3.97833e+07	5.72358e+07	6.23168e+07	4.58926e+07	5.55047e+07	4.51978e+07	1.71883e+07	3.1003e+07	2.44829e+07	2.53239e+07	2.26098e+07	1.99789e+07	1.75922e+07	5.59664e+07	4.26599e+07	5.06664e+07	4.14468e+07	4.28141e+07	4.74408e+07	3.23754e+07	4.21448e+07	3.67582e+07	4.14213e+07	2.09122e+07	3.43239e+07	3.87643e+07	4.54315e+07	5.08298e+07
Com_2500_pos	Thromboxane B2	Thromboxane B2; TXB2	C20 H34 O6	387.263	6.584	C05963	map00590 Arachidonic acid metabolism;map01100 Metabolic pathways;map04726 Serotonergic synapse;map04976 Bile secretion	HMDB0003252	LMFA03030002	Lipids and lipid-like molecules	Fatty Acyls	Eicosanoids	Fatty Acyls [FA]	Eicosanoids [FA03]	Thromboxanes [FA0303]	388.27	1.39496e+07	1.97825e+07	1.92742e+07	9.17046e+06	2.66543e+07	2.02589e+07	2.41578e+07	1.19908e+07	2.66756e+07	1.619e+07	2.82041e+07	6.94337e+06	6.45128e+06	5.11591e+06	9.6549e+06	4.6871e+06	2.80989e+06	7.63822e+06	3.23553e+07	2.85093e+07	2.53341e+07	3.08585e+07	5.30081e+07	2.69044e+07	8.46039e+06	4.84524e+06	9.32894e+06	1.23532e+07	6.88775e+06	1.08415e+07	1.54793e+07	1.98653e+07	2.97473e+07
Com_2528_pos	N4-(4-chloro-2,5-dimethoxyphenyl)morpholine-4-carbothioamide	_	C13 H17 Cl N2 O3 S	354.023	1.987	_	_	_	_	_	_	_	_	_	_	355.03	3.66849e+07	4.11379e+07	3.53465e+07	3.92371e+07	3.62597e+07	4.60435e+07	5.03138e+07	5.23381e+07	5.21009e+07	8.27549e+07	5.89756e+07	4.45695e+07	3.75004e+07	3.89358e+07	3.24178e+07	2.96181e+07	3.92978e+07	22933059	3.71046e+07	3.81093e+07	5.99951e+07	3.35067e+07	3.61608e+07	3.88449e+07	3.03691e+07	3.29661e+07	2.98431e+07	3.51017e+07	2.36578e+07	3.42248e+07	4.05273e+07	3.71571e+07	5.44866e+07
Com_2540_pos	4-morpholino-6-phenylthieno[2,3-d]pyrimidine	_	C16 H15 N3 O S	297.094	1.463	_	_	_	_	_	_	_	_	_	_	298.101	2.10081e+07	3.0406e+07	2.23412e+07	3.00262e+07	4.1896e+07	2.66518e+07	5.84872e+07	3.94583e+07	2.69738e+07	3.12893e+07	2.97302e+07	2.13883e+07	1.75246e+07	1.71035e+07	1.42975e+07	4.75882e+06	8.30883e+06	9.07904e+06	7.12697e+06	7.82732e+06	6.63283e+06	7.10455e+06	8.79091e+06	1.17965e+07	1.54003e+07	3.45657e+07	3.21001e+07	1.37205e+07	6.88678e+06	2.15174e+07	2.03584e+07	1.64142e+07	2.13853e+07
Com_2546_pos	Nicotinate ribonucleoside	_	C11 H13 N O6	255.075	1.391	_	_	HMDB0006809	_	Organic oxygen compounds	Organooxygen compounds	Carbohydrates and carbohydrate conjugates	_	_	_	256.082	1.66462e+07	3.35755e+07	5.10372e+07	2.41041e+07	2.55179e+07	1.54358e+07	4.96069e+07	4.65584e+07	3.56869e+07	2.76101e+07	4.85794e+07	1.13432e+07	7.23644e+06	8.46823e+06	6.74194e+06	4.95195e+06	6.58597e+06	5.56319e+06	5.58872e+06	4.90576e+06	6.56552e+06	5.48488e+06	3.68241e+06	5.24688e+06	2.53017e+07	2.03525e+07	3.51307e+07	2.31253e+07	3.17939e+07	1.80314e+07	2.68741e+07	3.06533e+07	3.54628e+07
Com_2559_pos	Camptothecin	Camptothecin	C20 H16 N2 O4	370.094	10.302	C01897	map01063 Biosynthesis of alkaloids derived from shikimate pathway;map01110 Biosynthesis of secondary metabolites;map07042 Antineoplastics - agents from natural products	_	_	_	_	_	_	_	_	371.101	7.83413e+07	5.04132e+07	3.84742e+07	5.4671e+07	4.97002e+07	4.94378e+07	3.24388e+07	4.90846e+07	1.1747e+07	1.41466e+07	4.07291e+07	4.70065e+07	5.26398e+07	7.71224e+06	4.52523e+07	4.46882e+07	4.49168e+07	5.51869e+07	7.81489e+06	3.60077e+07	3.27349e+07	3.29044e+07	3.33906e+07	1.90376e+07	5.00256e+07	5.92069e+06	2.3667e+07	2.98464e+07	2.29395e+07	3.26534e+07	8.62237e+07	5.14153e+07	3.75611e+07
Com_2634_pos	Inosine 5'-Monophosphate	IMP; Inosinic acid; Inosine monophosphate; Inosine 5'-monophosphate; Inosine 5'-phosphate; 5'-Inosinate; 5'-Inosinic acid; 5'-Inosine monophosphate; 5'-IMP	C10 H13 N4 O8 P	348.048	1.635	C00130	map00230 Purine metabolism;map01060 Biosynthesis of plant secondary metabolites;map01065 Biosynthesis of alkaloids derived from histidine and purine;map01070 Biosynthesis of plant hormones;map01100 Metabolic pathways;map01110 Biosynthesis of secondary metabolites;map01130 Biosynthesis of antibiotics;map01523 Antifolate resistance;map04742 Taste transduction	HMDB0000175	_	Nucleosides, nucleotides, and analogues	Purine nucleotides	Purine ribonucleotides	_	_	_	349.055	9.4288e+06	3.46592e+07	4.90836e+07	2.79472e+07	5.05464e+07	8.1617e+06	2.73995e+07	2.68508e+07	6.46998e+06	9.71489e+06	5.73716e+07	5.26508e+07	1.21954e+07	1.50407e+07	1.89843e+07	3.27765e+06	1.06579e+07	1.16232e+07	961140	732598	758527	627353	721218	700186	1.19921e+07	1.75546e+07	1.63676e+07	1.29543e+07	1.3428e+07	7.88689e+06	3.70019e+06	6.90661e+06	6.7779e+06
Com_2636_pos	lipoamide	Lipoamide; Thioctic acid amide	C8 H15 N O S2	205.059	1.426	C00248	_	HMDB0000962	LMFA08010006	Organoheterocyclic compounds	Dithiolanes	Lipoamides	Fatty Acyls [FA]	Fatty amides [FA08]	Primary amides [FA0801]	206.067	1.20053e+07	1.63122e+07	1.61248e+07	1.45608e+07	1.15493e+07	7.50422e+06	4.7901e+06	1.03595e+07	9.66563e+06	8.43997e+06	1.27109e+07	1.81712e+07	2.25946e+07	3.04509e+07	2.47178e+07	2.06864e+07	3.20732e+07	2.91268e+07	3.87235e+07	5.04114e+07	3.64942e+07	4.44959e+07	4.60793e+07	5.89132e+07	3.32977e+07	1.91058e+07	1.98766e+07	2.78372e+07	3.785e+07	2.23235e+07	9.70537e+06	1.31063e+07	8.7828e+06
Com_2638_pos	4-hydroxy-3-(3-methylbut-2-en-1-yl)benzoic acid	_	C12 H14 O3	206.093	6.123	_	_	_	_	_	_	_	_	_	_	207.101	2.61494e+06	2.09921e+06	1.08735e+06	1.5487e+06	1.73162e+06	56154524	1.51919e+06	2.69196e+07	2.18107e+06	4.2286e+07	1.86771e+06	1.71574e+06	3.65707e+07	1.869e+06	1.58037e+06	1.59014e+06	2.03651e+06	1.97351e+06	1.38696e+06	1.62524e+06	5.70405e+07	1.19434e+07	2.87433e+06	1.51447e+06	1.54834e+06	1.51568e+07	1.92541e+07	1.56952e+07	1.11955e+06	1.3964e+06	3.56609e+06	2.46451e+06	2.4252e+06
Com_2639_pos	UR-144 N-(5-Chloropentyl) analog	_	C21 H28 Cl N O	345.192	5.394	_	_	_	_	_	_	_	_	_	_	346.199	3.21613e+06	6.33274e+06	6.36322e+06	3.34763e+06	8.71407e+06	2.04253e+07	5.58318e+07	3.2586e+06	9.58308e+06	4.34269e+06	3.63556e+06	4.88561e+06	826551	845216	772939	511323	712132	614916	1.10395e+06	1.12452e+06	1.04213e+06	1.04526e+06	816351	1.02763e+06	750746	868974	784851	856633	705739	612410	1.26448e+06	1.27142e+06	1.53781e+06
Com_2652_pos	Isoeugenyl acetate	_	C12 H14 O3	206.093	5.745	_	_	HMDB0032348	_	Benzenoids	Phenol esters	_	_	_	_	207.1	9.91381e+06	1.10438e+07	5.00226e+06	6.6305e+06	9.1126e+06	7.37822e+06	1.38076e+07	1.42985e+07	1.0085e+07	7.4716e+06	7.07856e+06	1.07248e+07	3.62037e+07	7.31482e+06	4.99747e+06	4.87739e+06	3.93159e+06	4.45734e+06	9.32824e+06	7.53657e+06	5.66332e+07	6.87795e+06	6.65957e+06	8.34381e+06	6.68781e+06	7.12347e+06	8.46991e+06	8.82412e+06	5.91433e+06	7.16408e+06	1.58938e+07	8.92071e+06	1.03682e+07
Com_2775_pos	Glycoursodeoxycholic acid	_	C26 H43 N O5	449.315	7.502	_	_	HMDB0000708	LMST05030016	Lipids and lipid-like molecules	Steroids and steroid derivatives	Bile acids, alcohols and derivatives	Sterols [ST]	Steroid conjugates [ST05]	Glycine conjugates [ST0503]	450.323	3.19707e+07	4.35792e+07	2.92155e+07	2.99311e+07	2.32219e+07	2.93829e+07	2.6201e+07	2.83509e+07	3.56307e+07	2.30419e+07	2.86819e+07	2.24219e+07	2.26245e+07	2.73784e+07	2.32252e+07	1.66504e+07	1.40692e+07	3.09134e+07	4.90591e+07	2.35384e+07	2.08061e+07	2.1445e+07	1.81311e+07	2.81756e+07	2.41094e+07	1.3638e+07	1.6315e+07	1.73411e+07	1.52488e+07	2.57781e+07	3.24469e+07	2.82172e+07	3.63926e+07
Com_2785_pos	Cuminaldehyde	4-Isopropylbenzaldehyde; p-Cumic aldehyde; Cuminaldehyde	C10 H12 O	148.089	6.696	C06577	map00622 Xylene degradation;map01120 Microbial metabolism in diverse environments;map01220 Degradation of aromatic compounds	HMDB0002214	_	Lipids and lipid-like molecules	Prenol lipids	Monoterpenoids	_	_	_	149.096	2.43535e+07	6.77288e+07	4.0934e+07	5.81249e+07	5.12483e+07	9.42155e+06	1.2073e+07	8.85087e+06	2.05049e+07	6.10206e+07	3.27023e+07	1.22558e+07	2.11538e+07	2.88494e+07	2.85888e+07	1.39838e+07	2.81114e+07	2.7596e+07	3.55253e+07	1.66874e+07	2.64674e+07	1.88999e+07	2.99068e+07	2.59058e+07	1.58013e+07	1.41757e+07	1.67263e+07	3.54173e+07	1.67609e+07	2.37942e+07	8.13534e+07	1.8781e+07	1.4979e+07
Com_2821_pos	Oleoyl-L-alpha-lysophosphatidic acid	_	C21 H40 Na O7 P	458.24	5.137	_	_	_	_	_	_	_	_	_	_	459.247	3.75872e+07	3.50627e+07	3.9625e+07	3.4013e+07	3.00031e+07	4.78505e+07	5.16532e+07	2.51832e+07	5.33596e+07	2.62196e+07	3.1877e+07	5.51149e+07	2.43734e+07	3.99004e+07	3.97456e+07	3.1708e+07	1.80392e+07	3.25231e+07	2.22065e+07	2.54882e+07	3.43836e+07	1.5583e+07	2.26058e+07	1.12798e+07	4.64337e+07	2.53422e+07	3.44701e+07	2.25537e+07	3.82969e+07	2.15853e+07	1.353e+07	1.80586e+07	1.48991e+07
Com_2856_pos	2-(tert-butyl)-1,3-thiazolane-4-carboxylic acid	_	C8 H15 N O2 S	189.083	5.613	_	_	_	_	_	_	_	_	_	_	190.09	1.64679e+07	1.47658e+07	5.60759e+06	2.66989e+07	1.19793e+07	8.03451e+06	1.45553e+07	8.70213e+06	1.12299e+07	1.92314e+07	2.42567e+07	2.88767e+07	1.31998e+07	5.76008e+07	6.99973e+06	1.27698e+07	7.48116e+06	9.32727e+06	5.12608e+06	4.86228e+06	5.59094e+06	3.52578e+06	3.61775e+06	2.90381e+06	1.61903e+07	5.35288e+06	1.25323e+07	1.20579e+07	1.21692e+07	1.49503e+07	3.40896e+07	5.83686e+07	3.582e+07
Com_2898_pos	INK	_	C16 H31 N5 O5	188.116	5.149	_	_	_	_	_	_	_	_	_	_	189.123	7.70593e+06	4.8053e+06	192848	9.05065e+06	1.10585e+07	2.67928e+07	4.95329e+07	4.13927e+06	1.29379e+07	525007	3.26629e+06	7.3293e+06	125198	432461	1.0226e+06	1.11698e+06	675971	625929	782158	682262	903455	800021	583858	481134	567908	537097	615467	345492	584534	464366	559080	536131	594274
Com_2905_pos	3-(1,3-benzoxazol-2-ylthio)-5,5-dimethylcyclohex-2-en-1-one	_	C15 H15 N O2 S	273.086	4.744	_	_	_	_	_	_	_	_	_	_	274.093	9.0609e+06	1.06833e+07	9.92939e+06	7.64649e+06	7.39153e+06	8.10048e+06	5.36535e+06	6.38627e+06	5.07523e+06	5.52238e+06	6.53187e+06	7.22678e+06	2.1118e+07	2.78337e+07	2.85818e+07	2.67275e+07	2.93121e+07	3.51805e+07	3.91232e+07	3.12865e+07	3.83041e+07	3.15889e+07	4.38767e+07	3.44937e+07	1.85941e+07	1.51517e+07	1.43144e+07	1.42928e+07	1.91229e+07	1.32867e+07	9.07016e+06	1.28385e+07	9.22775e+06
Com_2958_pos	GPK	_	C13 H24 N4 O4	300.18	1.412	_	_	_	_	_	_	_	_	_	_	301.187	3.18257e+07	3.64584e+07	4.21079e+07	3.36052e+07	3.26977e+07	2.7885e+07	2.196e+07	2.77825e+07	2.77798e+07	2.35154e+07	3.34655e+07	4.17441e+07	1.86415e+07	1.89089e+07	9.63149e+06	7.79298e+06	6.30739e+06	1.1628e+07	7.78786e+06	5.37834e+06	6.03463e+06	6.63249e+06	4.08512e+06	6.09222e+06	1.81694e+07	1.27707e+07	1.19423e+07	1.65797e+07	2.02849e+07	1.09987e+07	7.0118e+06	1.01975e+07	4.47524e+06
Com_3029_pos	13,14-dihydro Prostaglandin E1	_	C20 H36 O5	338.244	7.609	_	_	_	_	_	_	_	_	_	_	339.251	1.41296e+07	1.38575e+07	1.27633e+07	1.99862e+07	8.90588e+06	1.44371e+07	1.00645e+07	1.13674e+07	9.22424e+06	6.70233e+06	1.22626e+07	1.65385e+07	3.26172e+07	4.51185e+07	4.78311e+07	2.123e+07	1.98285e+07	3.02147e+07	3.31954e+07	2.10689e+07	1.46497e+07	1.47797e+07	1.76704e+07	1.9507e+07	9.27507e+06	8.31893e+06	7.89949e+06	1.06626e+07	6.97825e+06	7.99984e+06	1.63253e+07	2.24912e+07	3.08125e+07
Com_3039_pos	4-(1H-pyrazol-1-yl)-N,N-bis(2-pyridinylmethyl)benzenesulfonamide	_	C21 H19 N5 O2 S	405.126	1.479	_	_	_	_	_	_	_	_	_	_	406.133	2.0268e+07	1.9348e+07	1.31504e+07	1.11714e+07	1.64929e+07	1.40374e+07	1.27089e+07	1.31735e+07	1.91691e+07	1.59823e+07	1.27073e+07	1.3772e+07	3.17449e+07	3.19602e+07	3.32611e+07	2.92846e+07	2.7063e+07	3.04193e+07	2.30133e+07	1.89236e+07	1.7698e+07	1.50912e+07	1.72495e+07	2.42572e+07	1.44263e+07	2.20938e+07	2.27569e+07	1.88121e+07	1.85992e+07	2.2606e+07	2.33856e+07	2.68596e+07	1.73581e+07
Com_3066_pos	PC (16:0/17:2)	_	C41 H78 N O8 P	743.548	11.486	_	_	_	_	_	_	_	_	_	_	744.555	2.79779e+07	2.38442e+07	1.49843e+07	2.11173e+07	1.80954e+07	2.90589e+07	1.98514e+07	1.42069e+07	2.78102e+07	2.26191e+07	2.22081e+07	2.3114e+07	1.94757e+07	2.09119e+07	1.39738e+07	1.30461e+07	1.39944e+07	1.20878e+07	6.50768e+06	5.86441e+06	8.14694e+06	1.05922e+07	6.27209e+06	5.09327e+06	1.02873e+07	4.74259e+06	8.62578e+06	6.29898e+06	7.43152e+06	8.82718e+06	2.5004e+07	3.20961e+07	3.77131e+07
Com_3134_pos	Thiamine	Thiamine; Thiamin; Vitamin B1; Aneurin; Antiberiberi factor	C12 H16 N4 O S	264.105	1.405	C00378	map00730 Thiamine metabolism;map01100 Metabolic pathways;map02010 ABC transporters;map04122 Sulfur relay system;map04977 Vitamin digestion and absorption	HMDB0000235	_	Organoheterocyclic compounds	Diazines	Pyrimidines and pyrimidine derivatives	_	_	_	265.112	1.67723e+07	1.74964e+07	3.39487e+07	2.20059e+07	1.48369e+07	1.57204e+07	2.22141e+07	2.35496e+07	1.6537e+07	1.63174e+07	2.8029e+07	3.02234e+07	1.84672e+07	2.75403e+07	1.98455e+07	3.65699e+07	4.00823e+07	2.90832e+07	2.18629e+07	2.17145e+07	2.45938e+07	2.08e+07	1.63897e+07	2.13112e+07	2.9938e+07	1.99718e+07	3.21031e+07	2.34189e+07	3.02858e+07	2.16362e+07	1.7119e+07	1.62694e+07	1.71326e+07
Com_3142_pos	HPK	_	C17 H28 N6 O4	190.109	5.608	_	_	_	_	_	_	_	_	_	_	191.116	2.78735e+07	1.63211e+07	2.22851e+06	3.12654e+07	1.46251e+07	2.06731e+07	5.93387e+06	6.80481e+06	7.11232e+06	1.67146e+07	9.71684e+06	2.20148e+07	3.21682e+07	2.17904e+07	2.30635e+07	3.90018e+07	2.62131e+07	1.41734e+07	2.36444e+07	4.16698e+07	4.55244e+07	3.16492e+07	3.02398e+07	3.94284e+07	2.84081e+07	104649	1.45326e+07	2.24786e+07	2.06344e+07	2.66839e+07	3.35685e+07	3.27653e+07	2.89093e+07
Com_3146_pos	5-Hydroxyindole	_	C8 H7 N O	133.053	2.447	_	_	HMDB0059805	_	Organoheterocyclic compounds	Indoles and derivatives	Hydroxyindoles	_	_	_	134.06	2.00786e+07	2.30833e+07	2.71142e+07	2.13321e+07	2.36423e+07	2.28646e+07	2.05874e+07	2.49233e+07	2.14267e+07	2.17684e+07	2.1515e+07	2.02745e+07	2.0969e+07	2.02998e+07	1.88819e+07	1.4604e+07	2.19935e+07	1.62379e+07	2.04997e+07	1.68965e+07	20772444	1.98041e+07	1.62466e+07	1.42776e+07	1.85937e+07	2.06334e+07	3.18875e+07	2.15752e+07	1.84068e+07	2.27441e+07	2.64202e+07	1.99997e+07	2.57073e+07
Com_3155_pos	4-Guanidinobutanoic acid	_	C5 H11 N3 O2	145.085	1.723	_	_	HMDB0003464	_	Organic acids and derivatives	Carboxylic acids and derivatives	Amino acids, peptides, and analogues	_	_	_	146.093	2.14493e+07	1.95199e+07	1.81055e+07	1.17708e+07	2.00735e+07	1.71163e+07	2.16521e+07	1.96273e+07	1.71423e+07	1.96748e+07	1.55559e+07	741096	1.44477e+07	1.11496e+07	8.20089e+06	8.22753e+06	1.06466e+07	1.22511e+07	2.05918e+07	1.63323e+07	1.80288e+07	1.43967e+07	1.36259e+07	1.32426e+07	2.23427e+07	3.14102e+07	2.38777e+07	2.81564e+07	2.01755e+07	27335080	2.81558e+07	2.19971e+07	2.73599e+07
Com_3226_pos	13-HPODE	_	C18 H32 O4	312.231	8.068	_	_	HMDB0003871	LMFA02000034	Lipids and lipid-like molecules	Fatty Acyls	Lineolic acids and derivatives	Fatty Acyls [FA]	Octadecanoids [FA02]	Other Octadecanoids [FA0200]	313.238	7.40066e+06	7.55944e+06	6.00758e+06	6.6851e+06	4.86933e+06	8.73741e+06	3.62817e+06	4.22592e+06	6.23879e+06	4.90644e+06	4.17361e+06	4.18846e+06	8.95905e+06	1.2265e+07	1.13928e+07	1.43012e+07	1.0441e+07	1.68268e+07	2.31132e+07	2.6874e+07	1.96443e+07	3.09573e+07	3.84015e+07	2.63827e+07	1.11177e+07	1.21616e+07	1.19183e+07	1.29577e+07	7.65889e+06	8.25487e+06	7.06235e+06	1.05576e+07	1.06744e+07
Com_3284_pos	Naratriptan	Naratriptan	C17 H25 N3 O2 S	357.144	8.446	C07792	_	HMDB0015087	_	Organoheterocyclic compounds	Indoles and derivatives	Indoles	_	_	_	358.151	6.25221e+06	5.00809e+06	3.41014e+06	4.44318e+06	3.07113e+06	5.15546e+06	2.78168e+06	4.85492e+07	5.56644e+06	5.17967e+06	3.41277e+06	3.16041e+06	3.4899e+06	4.068e+06	2.39211e+06	3.9913e+06	3.90171e+06	4.30319e+06	3.23028e+06	2.50102e+06	3.79572e+06	3.04594e+06	2.81742e+06	3.60691e+06	3.71621e+06	2.23503e+06	2.51026e+06	2.93503e+06	2.40254e+06	2.54807e+06	4.29933e+06	5.4496e+06	4.04087e+06
Com_3299_pos	2-[3-methyl-2-(methylimino)-4-oxo-1,3-thiazolan-5-yl]acetic acid	_	C7 H10 N2 O3 S	202.042	3.339	_	_	_	_	_	_	_	_	_	_	203.049	1.91083e+07	2.85615e+07	3.10319e+07	1.28273e+07	4.87079e+07	5.07886e+07	3.32461e+07	1.41799e+07	1.9774e+07	1.05587e+07	1.17845e+07	5.20161e+06	8.96439e+06	4.8459e+06	6.57308e+06	6.81989e+06	5.24224e+06	5.09911e+06	2.73877e+07	1.98359e+07	2.46997e+07	2.83497e+07	1.88507e+07	1.66631e+07	1.17706e+07	1.82356e+07	1.52768e+07	1.90029e+07	1.48459e+07	1.87421e+07	5.79466e+06	6.52434e+06	3.99668e+06
Com_3423_pos	7-Ketocholesterol	_	C27 H44 O2	400.335	11.113	_	_	HMDB0000501	_	Lipids and lipid-like molecules	Steroids and steroid derivatives	Cholestane steroids	_	_	_	401.342	1.36769e+07	1.68175e+07	1.38635e+07	1.15294e+07	9.16249e+06	1.20973e+07	1.17701e+07	1.01319e+07	1.47998e+07	1.05668e+07	1.02617e+07	1.46533e+07	8.73452e+06	1.23287e+07	1.17804e+07	1.58328e+07	1.07569e+07	1.80119e+07	1.36251e+07	2.46702e+07	1.09174e+07	1.93902e+07	3.55583e+07	2.40148e+07	1.73696e+07	1.42444e+07	1.33414e+07	1.43401e+07	1.41747e+07	1.07097e+07	2.08769e+07	1.83625e+07	1.97394e+07
Com_3434_pos	6,6-dimethyl-4-piperidino-5,6-dihydro-2H-thiine-2-thione	_	C12 H19 N S2	241.095	1.521	_	_	_	_	_	_	_	_	_	_	242.103	9.34289e+06	1.37191e+07	2.25525e+07	1.02459e+07	1.35482e+07	1.33579e+07	2.21669e+07	1.888e+07	1.56597e+07	1.47294e+07	1.73816e+07	4.34658e+06	1.09698e+07	6.15022e+06	5.59984e+06	4.87837e+06	5.70869e+06	5.2829e+06	3.72295e+07	1.64607e+07	1.0301e+07	1.31902e+07	1.32656e+07	2.97715e+07	1.5778e+07	1.77964e+07	2.28446e+07	1.96965e+07	1.95016e+07	2.11723e+07	2.25874e+07	1.53753e+07	1.88436e+07
Com_3446_pos	N-Acetylmethionine	N-Acetylmethionine; N-Acetyl-L-methionine	C7 H13 N O3 S	191.062	5.361	C02712	_	HMDB0011745	_	Organic acids and derivatives	Carboxylic acids and derivatives	Amino acids, peptides, and analogues	_	_	_	192.069	6.78341e+06	1.59473e+07	1.51415e+07	1.74311e+07	8.32596e+06	1.4546e+07	2.16451e+07	1.3699e+07	1.28553e+07	1.28523e+07	8.56108e+06	1.70067e+07	4.70733e+06	5.13285e+06	7.86425e+06	3.54219e+06	4.66218e+06	3.71782e+06	3.5983e+07	1.60649e+07	1.7337e+07	3.2506e+07	1.95998e+07	2.32488e+07	1.01366e+07	1.14893e+07	8.43788e+06	1.21969e+07	1.3682e+07	1.06548e+07	1.34586e+07	1.11743e+07	1.9242e+07
Com_3448_pos	Methyl Palmitate	Methyl palmitate	C17 H34 O2	287.283	6.999	C16995	_	HMDB0061859	_	Lipids and lipid-like molecules	Fatty Acyls	Fatty acid esters	_	_	_	288.29	6.05424e+07	3.40144e+07	1.75487e+07	2.23127e+07	3.03703e+07	3.63534e+07	2.62863e+07	2.21936e+07	4.64307e+07	5.27447e+07	2.33983e+07	2.3165e+07	1.28875e+07	1.95717e+07	1.7366e+07	2.18106e+07	1.80972e+07	2.82735e+07	2.46596e+07	1.7174e+07	1.15985e+07	1.85904e+07	3.09602e+07	1.83057e+07	1.74401e+07	2.08413e+07	1.60425e+07	1.66201e+07	1.67389e+07	1.23563e+07	5.0139e+07	3.39629e+07	5.3419e+07
Com_3468_pos	PMH	_	C16 H25 N5 O4 S	383.169	5.464	_	_	_	_	_	_	_	_	_	_	384.175	1.11055e+07	1.40062e+07	1.20997e+07	9.18778e+06	1.08372e+07	1.16555e+07	3.95497e+07	5.82054e+06	1.06232e+07	6.03831e+06	6.61365e+06	1.14893e+07	5.60953e+06	3.26281e+06	3.27152e+06	2.30358e+06	1.4754e+06	2.58835e+06	3.83465e+06	2.58458e+06	2.49969e+06	1.43156e+06	2.05267e+06	3.17251e+06	3.28265e+06	3.51569e+06	5.24378e+06	4.28394e+06	5.38016e+06	3.56417e+06	1.47281e+06	4.11595e+06	2.4013e+06
Com_3476_pos	1-Methylhistidine	N(pi)-Methyl-L-histidine; N-pros-Methyl-L-histidine; 3-Methylhistidine; 1-Methylhistidine	C7 H11 N3 O2	169.085	1.304	C01152	map00340 Histidine metabolism	HMDB0000001	_	Organic acids and derivatives	Carboxylic acids and derivatives	Amino acids, peptides, and analogues	_	_	_	170.093	3.39089e+07	3.01972e+07	2.54077e+07	4.68006e+07	2.67532e+07	2.21597e+07	2.39355e+07	2.27801e+07	3.39152e+07	2.66237e+07	2.81742e+07	4.23973e+07	1.63618e+07	2.56611e+07	1.6007e+07	1.36757e+07	1.72846e+07	1.87501e+07	2.62543e+07	2.1483e+07	2.40061e+07	1.55065e+07	2.08204e+07	2.4487e+07	2.00585e+07	2.37602e+07	2.14199e+07	1.84096e+07	2.26286e+07	2.18291e+07	1.5775e+07	1.78521e+07	1.46875e+07
Com_3481_pos	FIBF-d7	_	C23 H22 [2]H7 F N2 O	375.275	9.843	_	_	_	_	_	_	_	_	_	_	376.283	1.10443e+06	2.95186e+06	6.02056e+06	3.97585e+06	1.2436e+06	2.12082e+06	997425	749148	1.29962e+06	828744	1.76096e+06	5.5453e+06	4.95643e+06	1.12873e+07	1.28844e+07	1.27197e+07	1.11603e+07	1.26124e+07	1.50648e+07	2.48614e+07	8.0058e+06	2.16606e+07	3.49347e+07	2.30682e+07	1.09338e+07	1.48342e+07	1.59347e+07	1.51943e+07	2.10108e+07	9.41122e+06	829718	761926	875173
Com_3492_pos	L-Cystathionine	L-Cystathionine	C7 H14 N2 O4 S	222.068	1.667	C02291	map00260 Glycine, serine and threonine metabolism;map00270 Cysteine and methionine metabolism;map01100 Metabolic pathways;map01110 Biosynthesis of secondary metabolites;map01130 Biosynthesis of antibiotics;map01230 Biosynthesis of amino acids	HMDB0000099	_	Organic acids and derivatives	Carboxylic acids and derivatives	Amino acids, peptides, and analogues	_	_	_	223.076	5.41093e+06	1.09147e+07	1.56312e+07	1.11559e+07	7.56242e+06	4.84561e+06	2.15752e+06	1.77272e+06	3.25698e+06	2.21648e+06	5.91827e+06	1.1718e+07	1.21329e+07	3.68782e+07	1.8092e+07	1.5166e+07	3.42216e+07	2.30363e+07	8.89331e+06	1.15686e+07	7.34834e+06	9.19951e+06	7.8239e+06	1.09609e+07	2.45059e+07	1.40884e+07	1.97763e+07	1.34724e+07	3.18124e+07	10881749	2.07723e+06	5.37461e+06	5.98845e+06
Com_3503_pos	5-Phenyl-1-pentanol	_	C11 H16 O	164.12	7.606	_	_	HMDB0031624	_	Lipids and lipid-like molecules	Fatty Acyls	Fatty alcohols	_	_	_	165.128	1.19121e+07	1.43673e+07	1.16319e+07	1.42179e+07	9.20471e+06	1.09084e+07	6.14567e+06	7.60289e+06	6.70549e+06	6.35122e+06	9.39606e+06	1.30496e+07	2.34243e+07	3.19417e+07	2.4588e+07	1.75584e+07	2.00574e+07	1.87525e+07	3.65269e+07	2.59792e+07	1.88795e+07	1.68791e+07	2.23873e+07	2.84686e+07	1.39927e+07	1.01849e+07	1.04548e+07	1.10829e+07	9.44717e+06	1.0043e+07	6.71021e+06	7.72422e+06	6.35098e+06
Com_3558_pos	DL-5-Methoxytryptophan	_	C12 H14 N2 O3	234.101	5.294	_	_	_	_	_	_	_	_	_	_	235.108	2.61656e+07	3.17115e+07	3.02734e+07	3.33782e+07	3.49143e+07	2.93443e+07	3.33414e+07	3.26703e+07	38742291	3.75143e+07	3.30674e+07	3.22824e+07	3.09748e+07	2.8629e+07	2.82534e+07	2.46731e+07	2.40939e+07	2.33553e+07	2.31319e+07	2.37826e+07	3.3722e+07	2.62378e+07	2.16799e+07	2.94957e+07	2.44195e+07	2.55523e+07	2.75432e+07	3.19863e+07	2.73476e+07	2.48479e+07	3.83442e+07	4.09643e+07	4.83818e+07
Com_3584_pos	Vincamine	Vincamine	C21 H26 N2 O3	354.198	7.079	C09251	_	HMDB0253707	_	Alkaloids and derivatives	Eburnan-type alkaloids	_	_	_	_	355.206	5.39285e+06	1.11801e+07	1.07375e+07	1.33846e+06	7.41903e+06	1.03116e+07	6.8159e+06	9.95165e+06	7.90709e+06	6.64007e+06	1.43914e+07	1.01207e+07	1.73982e+07	4.83726e+06	1.86262e+07	2.64567e+07	2.61527e+07	3.17174e+07	3.51148e+06	9.52321e+06	1.13076e+07	1.19029e+07	1.11416e+07	8.08726e+06	2.33912e+07	1.67821e+07	1.7643e+07	1.75069e+07	1.80771e+07	2.20725e+07	2.15359e+07	2.99657e+07	3.35521e+07
Com_3585_pos	(1R,2R)-trans-N-Boc-1,2-cyclohexanediamine	_	C11 H22 N2 O2	214.168	6.05	_	_	_	_	_	_	_	_	_	_	215.176	3.98629e+07	3.16859e+07	1.98538e+07	3.53068e+07	4.4132e+07	3.08263e+07	2.26183e+07	2.82754e+07	3.3878e+07	3.15691e+07	2.55081e+07	2.76152e+07	3.27772e+07	2.66843e+07	2.29215e+07	2.85037e+07	2.64365e+07	2.99187e+07	2.54734e+07	2.7141e+07	3.00076e+07	3.29385e+06	2.37141e+07	2.79327e+07	2.21307e+07	1.7062e+07	1.5104e+07	1.91336e+07	1.52849e+07	1.99082e+07	3.42017e+07	3.50031e+07	2.75364e+07
Com_3610_pos	LPK	_	C17 H32 N4 O4	356.244	4.867	_	_	_	_	_	_	_	_	_	_	357.251	2.12224e+07	2.17564e+07	2.32221e+07	2.02896e+07	2.0729e+07	4.03418e+07	3.78235e+07	2.82353e+07	2.81999e+07	2.64128e+07	1.95877e+07	2.26466e+07	2.00837e+07	1.27366e+07	7.71595e+06	1.14579e+07	7.73933e+06	9.89899e+06	3.56889e+06	3.49592e+06	5.29201e+06	3.98548e+06	3.27732e+06	4.30134e+06	1.46621e+07	1.29557e+07	1.27558e+07	1.47108e+07	1.15812e+07	1.4224e+07	5.57111e+06	5.62702e+06	6.59178e+06
Com_3613_pos	ACar 16:1	_	C23 H44 N O4	397.32	7.688	_	_	_	_	_	_	_	_	_	_	398.327	2.67059e+07	1.874e+07	3.31467e+07	1.8995e+07	1.51283e+07	1.26975e+07	1.17152e+07	1.2178e+07	1.8024e+07	1.55033e+07	1.39077e+07	2.33348e+07	1.56124e+07	1.44546e+07	1.86685e+07	3.50386e+06	4.44445e+06	8.94295e+06	5.65962e+06	2.20965e+06	1.32923e+06	1.82615e+06	3.47234e+06	1.32793e+06	6.19587e+06	3.88614e+06	7.2824e+06	3.58522e+06	2.78456e+06	2.85019e+06	3.63451e+06	4.9947e+06	3.6369e+06
Com_3642_pos	RNK	_	C16 H32 N8 O5	416.255	4.977	_	_	_	_	_	_	_	_	_	_	417.262	2.56973e+07	1.07612e+07	3.27035e+07	1.65157e+07	7.88469e+06	2.51858e+07	1.88429e+07	1.16861e+07	2.98429e+07	1.87475e+07	1.46695e+07	4.54618e+06	1.20196e+07	2.27265e+06	6.76185e+06	1.79788e+06	1.79315e+06	2.08326e+06	1.82942e+06	1.63654e+06	1.8554e+06	1.56216e+06	1.36477e+06	1.81391e+06	2.59521e+06	7.74234e+06	8.27082e+06	2.04444e+06	2.42139e+06	4.49593e+06	1.97734e+06	1.99531e+06	2.26839e+06
Com_3648_pos	4-oxo-5-phenylpentanoic acid	_	C11 H12 O3	209.103	5.638	_	_	_	_	_	_	_	_	_	_	210.111	4.72053e+07	1.68691e+07	1.88108e+06	2.13038e+07	4.3095e+07	2.47975e+07	6.14521e+06	1.38742e+07	2.38983e+07	2.84589e+07	1.96524e+07	1.68382e+07	2.2915e+07	1.38349e+07	1.30509e+07	2.02321e+07	2.02561e+07	1.33413e+07	1.74372e+07	1.78909e+07	3.22064e+07	2.43048e+07	1.78318e+07	2.1192e+07	1.61528e+07	6.74101e+06	1.34094e+07	1.24543e+07	1.45158e+07	1.83876e+07	3.21031e+07	3.41081e+07	3.20055e+07
Com_3672_pos	Epicatechin	_	C15 H14 O6	290.08	5.22	_	_	HMDB0001871	LMPK12020003	Phenylpropanoids and polyketides	Flavonoids	Flavans	Polyketides [PK]	Flavonoids [PK12]	Flavans, Flavanols and Leucoanthocyanidins [PK1202]	291.088	725711	747575	522143	725339	797958	805103	1.13705e+06	513505	1.08013e+06	1.12783e+06	667988	642325	494772	859181	448463	609043	815464	447662	738378	505003	558583	3.01384e+07	387977	475662	496031	335666	392993	332984	527874	320949	551283	611403	573989
Com_3747_pos	13-HpODE	_	C18 H32 O4	294.218	8.011	_	_	_	_	_	_	_	_	_	_	295.225	1.65219e+07	1.50025e+07	1.43789e+07	1.69852e+07	1.10749e+07	1.09475e+07	8.19458e+06	1.24998e+07	1.436e+07	9.49747e+06	1.34566e+07	5.61328e+06	3.5014e+07	4.06658e+07	3.28088e+07	29344744	2.50678e+07	2.99285e+07	1.28537e+07	1.65506e+07	1.36892e+07	2.20097e+07	2.05642e+07	1.50053e+07	1.05557e+07	9.85403e+06	7.54972e+06	7.77829e+06	7.46992e+06	8.86897e+06	4.42365e+06	7.21029e+06	5.08939e+06
Com_3753_pos	N-[2-(1,5-dimethyl-4-nitro-1H-pyrazol-3-yl)vinyl]-N,N-dimethylamine	_	C9 H14 N4 O2	210.112	2.064	_	_	_	_	_	_	_	_	_	_	211.12	1.4952e+07	1.73505e+07	2.7421e+07	1.66373e+07	1.68766e+07	1.4959e+07	1.21849e+07	1.52683e+07	9.97837e+06	9.01873e+06	1.51991e+07	1.53064e+07	4.15931e+07	3.90876e+07	3.61851e+07	1.34376e+07	1.84947e+07	1.85194e+07	1.71723e+07	8.29089e+06	9.01677e+06	8.30478e+06	8.76033e+06	1.11541e+07	1.71974e+07	1.83462e+07	1.72948e+07	1.48737e+07	1.98691e+07	1.81793e+07	9.23785e+06	9.42356e+06	1.04277e+07
Com_3765_pos	3-Hydroxy-L-proline	_	C5 H9 N O3	131.059	2.671	_	_	HMDB0002113	_	Organic acids and derivatives	Carboxylic acids and derivatives	Amino acids, peptides, and analogues	_	_	_	132.066	1.73703e+07	1.94173e+07	2.01188e+07	2.1809e+07	2.22165e+07	1.21102e+07	1.24673e+07	1.6304e+07	1.01743e+07	9.96607e+06	1.31163e+07	1.24076e+07	2.56091e+07	2.28621e+07	2.09817e+07	9.0948e+06	1.76169e+07	1.90552e+07	2.28713e+07	1.25856e+07	1.63352e+07	1.24531e+07	1.25208e+07	1.25743e+07	2.29001e+07	2.45013e+07	2.5508e+07	2.34914e+07	2.73166e+07	2.46504e+07	1.0262e+07	1.58744e+07	1.137e+07
Com_3782_pos	11(12)-EET ethanolamide	_	C22 H37 N O3	385.266	9.254	_	_	_	_	_	_	_	_	_	_	386.273	2.36305e+06	6.87166e+06	9.05377e+06	6.45054e+06	5.11522e+06	7.22454e+06	4.05527e+06	3.72632e+06	4.67803e+06	4.61177e+06	3.89877e+06	8.82097e+06	7.22262e+06	1.24631e+07	1.33262e+07	1.5522e+07	1.2483e+07	1.49172e+07	1.45067e+07	2.53712e+07	1.21077e+07	1.94842e+07	3.14015e+07	1.9662e+07	1.66329e+07	2.08509e+07	2.18271e+07	1.73671e+07	2.67467e+07	1.21542e+07	4.9412e+06	5.92435e+06	4.51445e+06
Com_3834_pos	8-Aminooctanoic acid	_	C8 H17 N O2	159.126	5.752	_	_	HMDB0247418	_	Lipids and lipid-like molecules	Fatty Acyls	Fatty acids and conjugates	_	_	_	160.133	4.27383e+07	1.17673e+06	1.81382e+06	2.62897e+07	4.02212e+07	1.38075e+07	1.11695e+07	2.56265e+07	2.71423e+07	2.3365e+07	1.98395e+07	1.26705e+07	1.66343e+07	1.14964e+06	8.7087e+06	2.17986e+07	1.12088e+07	9.33207e+06	1.53804e+07	1.71768e+07	1.63623e+07	1.42123e+07	1.09512e+07	2.08797e+07	8.69634e+06	4.74333e+06	7.73946e+06	7.71781e+06	8.26927e+06	1.06439e+07	4.16566e+07	4.51469e+07	3.57424e+07
Com_3836_pos	PC (17:2/18:5)	_	C43 H72 N O8 P	761.496	11.274	_	_	_	_	_	_	_	_	_	_	762.503	2.43119e+07	2.64606e+07	1.19999e+07	4.09181e+06	1.00073e+07	2.72762e+06	1.23451e+07	5.90878e+06	6.57223e+06	1.75763e+06	9.68895e+06	1.12798e+07	1.88255e+07	7.27417e+06	9.86995e+06	5.1991e+06	5.05316e+06	6.04764e+06	1.09437e+07	3.37772e+06	7.63723e+06	6.59314e+06	1.02871e+07	3.18497e+06	5.20588e+06	5.04408e+06	3.83281e+06	1.50394e+07	6.6588e+06	7.85686e+06	2.96293e+07	1.67062e+07	1.86007e+07
Com_3854_pos	PC (18:2/20:5)	_	C46 H78 N O8 P	803.549	10.09	_	_	_	_	_	_	_	_	_	_	804.556	2.03649e+07	1.48509e+07	1.14212e+06	1.87238e+07	1.69649e+07	1.50505e+07	1.17488e+07	1.87943e+07	2.15902e+07	1.72917e+07	1.21524e+07	1.43393e+07	1.50184e+07	1.72542e+07	9.36038e+06	7.57382e+06	7.85404e+06	7.61021e+06	4.86642e+06	5.64087e+06	8.03844e+06	9.89829e+06	3.34751e+06	2.98712e+06	3.84644e+06	4.28947e+06	1.47929e+07	1.21398e+07	7.26526e+06	8.41135e+06	1.64975e+07	2.87513e+07	5.00785e+06
Com_3862_pos	2'-Deoxyadenosine-5'-monophosphate	_	C10 H14 N5 O6 P	331.069	1.881	_	_	HMDB0000905	_	Nucleosides, nucleotides, and analogues	Purine nucleotides	Purine deoxyribonucleotides	_	_	_	332.076	1.36727e+07	1.90295e+07	2.04605e+07	1.31275e+07	1.59929e+07	1.31456e+07	5.0603e+06	1.05941e+07	9.58411e+06	7.50787e+06	1.07827e+07	6.35603e+06	7.46923e+06	1.89633e+07	1.32643e+07	8.22499e+06	1.51475e+07	1.12011e+07	1.13579e+07	1.17094e+07	8.11123e+06	8.05154e+06	7.70815e+06	6.33212e+06	3.04572e+07	1.9578e+07	1.71067e+07	2.94562e+07	2.11082e+07	1.54339e+07	6.52198e+06	2.19974e+07	1.56573e+07
Com_3870_pos	ACar 20:0	_	C27 H54 N O4	455.398	9.432	_	_	_	_	_	_	_	_	_	_	456.405	4.8652e+06	5.49545e+06	1.51358e+07	1.51122e+07	4.68629e+06	5.57172e+06	6.66826e+06	2.43607e+06	6.09664e+06	3.76404e+06	4.17305e+06	8.48526e+06	5.10613e+06	1.49102e+07	2.10809e+07	1.46453e+07	2.04817e+07	3.33377e+07	4.64397e+06	7.69405e+06	2.47515e+06	3.85705e+06	1.12352e+07	4.58817e+06	5.37686e+06	3.87837e+06	4.19238e+06	5.52665e+06	6.10812e+06	3.33694e+06	4.83892e+06	4.5958e+06	5.47576e+06
Com_3881_pos	(12Z)-9,10,11-trihydroxyoctadec-12-enoic acid	_	C18 H34 O5	352.226	7.059	_	_	_	_	_	_	_	_	_	_	353.233	2.50662e+06	1.62855e+06	3.1285e+06	4.25623e+06	1.70691e+06	2.22236e+06	2.16622e+06	1.69004e+06	1.37211e+06	1.31679e+06	1.85008e+06	1.37602e+06	4.29017e+06	1.96628e+06	4.45561e+06	694853	3.70591e+06	4.0801e+06	1.441e+07	2.71828e+07	2.68411e+07	2.08146e+07	2.63087e+07	3.59959e+07	2.13776e+06	1.73323e+06	2.89908e+06	1.96119e+06	2.21673e+06	2.87722e+06	1.94482e+06	1.45471e+06	1.24393e+06
Com_3891_pos	WLK	_	C23 H35 N5 O4	427.255	3.112	_	_	_	_	_	_	_	_	_	_	214.635	3.99868e+07	2.98416e+07	2.83262e+07	2.12934e+07	2.88076e+07	4.32449e+07	3.25942e+07	2.49096e+07	3.67701e+07	3.56569e+07	3.20826e+07	2.41001e+07	3.53907e+07	1.92873e+07	1.59582e+07	1.79586e+07	1.07977e+07	1.70606e+07	3.27394e+06	1.60831e+06	4.81865e+06	4.07563e+06	2.486e+06	2.77549e+06	1.85721e+07	2.03195e+07	1.94452e+07	2.16586e+07	1.75352e+07	1.94136e+07	1.30497e+07	8.83253e+06	7.06799e+06
Com_3906_pos	HPH	_	C17 H23 N7 O4	389.181	5.281	_	_	_	_	_	_	_	_	_	_	390.188	1.01816e+07	3.15366e+07	8.76457e+06	5.15244e+06	2.74275e+07	4.30559e+07	2.21305e+07	2.57967e+06	2.49401e+07	4.16629e+06	5.35384e+06	5.83784e+06	2.36076e+06	2.00538e+06	2.1462e+06	1.40025e+06	2.49645e+06	1.82978e+06	2.14332e+06	1.86159e+06	2.04349e+06	1.73306e+06	1.64698e+06	1.82568e+06	1.96913e+06	1.81735e+06	1.75364e+06	2.12272e+06	1.98993e+06	1.76472e+06	1.99813e+06	2.03813e+06	2.0766e+06
Com_3911_pos	3,4-dihydroxy-4-(4-methoxyphenyl)-1,2,3,4-tetrahydroquinolin-2-one	_	C16 H15 N O4	267.09	5.087	_	_	_	_	_	_	_	_	_	_	268.097	5.81533e+06	5.56884e+06	3.79616e+06	6.01908e+06	7.47693e+06	6.98698e+06	5.10243e+06	5.91599e+06	6.48672e+06	6.99803e+06	6.12788e+06	7.89788e+06	1.64086e+07	2.60079e+07	2.44639e+07	2.52296e+07	2.67833e+07	1.85e+07	3.16279e+07	2.47602e+07	3.26233e+06	2.12656e+07	2.43089e+07	2.205e+07	2.28736e+07	1.45862e+07	1.47924e+07	1.75476e+07	2.32484e+07	1.70153e+07	1.21245e+07	1.65956e+07	1.72619e+07
Com_3915_pos	P-Aminohippuric Acid	_	C9 H10 N2 O3	194.07	3.121	_	_	HMDB0001867	_	Benzenoids	Benzene and substituted derivatives	Benzoic acids and derivatives	_	_	_	195.077	2.39687e+07	2.00397e+07	2.49392e+07	1.7162e+07	2.49339e+07	1.93602e+07	2.24039e+07	2.14954e+07	1.80841e+07	1.59104e+07	1.36325e+07	7.20518e+06	9.20536e+06	8.83993e+06	8.71909e+06	8.97933e+06	8.06985e+06	8.55405e+06	2.46718e+07	1.53666e+07	2.14904e+07	2.05289e+07	1.70694e+07	1.56052e+07	1.91692e+07	2.39594e+07	2.00491e+07	2.50193e+07	1.81968e+07	2.26161e+07	2.07686e+07	1.65332e+07	2.22383e+07
Com_3955_pos	4-(allyloxy)-1,2-dihydroquinolin-2-one	_	C12 H11 N O2	201.08	5.622	_	_	_	_	_	_	_	_	_	_	202.087	8.8146e+06	7.9742e+06	4.91053e+06	1.06547e+07	6.69796e+06	5.07284e+06	3.85051e+06	3.82474e+06	5.2033e+06	7.09416e+06	5.86148e+06	5.2315e+06	1.01639e+07	5.31958e+06	1.09866e+07	9.2253e+06	7.65254e+06	6.69154e+06	2.38292e+07	1.81882e+07	2.71828e+07	2.73178e+07	2.21465e+07	2.69632e+07	1.30004e+07	4.12531e+06	6.78254e+06	1.23936e+07	8.2275e+06	1.12374e+07	4.3259e+06	9.62948e+06	1.19717e+07
Com_3959_pos	10-Nitrolinoleate	_	C18 H31 N O4	307.215	6.133	_	_	HMDB0005049	_	Lipids and lipid-like molecules	Fatty Acyls	Lineolic acids and derivatives	_	_	_	308.222	1.09181e+07	4.71221e+06	3.18198e+06	5.56048e+06	3.87051e+07	8.93335e+06	3.91416e+06	4.08221e+06	6.55694e+06	7.86202e+06	6.1263e+06	4.84754e+06	9.30613e+06	3.233e+06	4.72422e+06	6.5737e+06	7.34073e+06	5.3326e+06	6.85298e+06	5.98843e+06	6.88844e+06	6.0904e+06	7.01431e+06	5.98454e+06	2.74863e+06	2.086e+06	2.41322e+06	2.34741e+06	2.96378e+06	4.20331e+06	4.93792e+06	4.05578e+06	4.35145e+06
Com_3973_pos	ANK	_	C13 H25 N5 O5	331.186	1.661	_	_	_	_	_	_	_	_	_	_	332.194	5.36263e+06	1.05183e+07	1.58484e+07	8.00073e+06	8.3003e+06	4.40529e+06	2.29958e+06	4.04409e+06	2.91676e+06	4.20637e+06	8.8523e+06	1.49248e+07	2.40221e+07	3.77217e+07	2.8735e+07	5.71299e+06	1.04034e+07	2.17329e+07	8.47446e+06	1.34952e+07	7.37362e+06	1.08308e+07	1.2235e+07	1.63587e+07	2.25602e+07	15500343	1.6337e+07	1.20017e+07	2.68878e+07	1.02241e+07	3.3507e+06	7.86753e+06	3.31995e+06
Com_4012_pos	MAG (18:2)	_	C21 H38 O4	354.277	9.371	_	_	_	_	_	_	_	_	_	_	355.284	6.91395e+06	5.25524e+06	8.34172e+06	9.03613e+06	4.16485e+06	6.27721e+06	9.79603e+06	6.15438e+06	5.45079e+06	4.77864e+06	2.39348e+06	4.27433e+06	3.38555e+06	7.51603e+06	1.34729e+07	3.14244e+07	1.87237e+07	2.53744e+07	9.12822e+06	2.16442e+07	1.01987e+07	2.08218e+07	2.91926e+07	1.92559e+07	1.70788e+07	1.56577e+07	1.33579e+07	8.49981e+06	1.21371e+07	9.98112e+06	4.46353e+06	3.53768e+06	2.71764e+06
Com_4026_pos	2-({2-oxo-2-[(2-oxo-3-azepanyl)amino]ethyl}sulfanyl)acetic acid	_	C10 H16 N2 O4 S	260.084	4.923	_	_	_	_	_	_	_	_	_	_	261.091	6.1394e+06	7.45588e+06	1.3736e+07	1.17864e+07	1.14253e+07	5.55838e+06	8.50266e+06	1.36532e+07	6.64754e+06	8.76458e+06	3.79543e+06	7.8964e+06	1.33523e+07	1.18515e+07	1.38738e+07	4.80447e+06	7.81346e+06	6.14794e+06	3.06087e+07	1.33189e+07	2.07438e+07	2.30886e+07	2.00533e+07	2.14065e+07	1.13642e+07	1.5444e+07	1.59683e+07	1.09955e+07	1.32414e+07	1.37718e+07	7.39939e+06	9.1013e+06	1.34487e+07
Com_4042_pos	6-(3-hydroxybutan-2-yl)-5-(hydroxymethyl)-4-methoxy-2H-pyran-2-one	_	C11 H16 O5	114.048	1.643	_	_	_	_	_	_	_	_	_	_	267.059	2.36869e+06	6.72213e+06	1.68556e+06	1.79884e+06	4.32891e+06	2.44838e+06	2.33643e+06	3.3425e+06	2.33582e+06	2.53771e+06	5.58296e+06	3.4439e+07	1.18873e+07	2.61907e+07	2.36789e+07	2.66634e+07	3.0696e+07	3.25856e+07	7.73894e+06	1.16781e+07	7.29469e+06	8.64998e+06	1.14662e+07	1.58831e+07	1.05119e+07	1.10592e+07	1.54571e+07	1.01199e+07	2.64721e+07	6.91013e+06	1.30396e+07	1.41949e+07	1.2511e+07
Com_4081_pos	S-Adenosyl-homocysteine	_	C14 H20 N6 O5 S	384.123	2.327	_	_	HMDB0000939	_	Organoheterocyclic compounds	Lactones	Gamma butyrolactones	_	_	_	385.13	4.4861e+06	5.45628e+06	6.99742e+06	1.21634e+07	4.91264e+06	6.51856e+06	1.66897e+07	1.1574e+07	4.62483e+06	4.63725e+06	4.19274e+06	1.45027e+07	2.74099e+07	1.271e+07	1.72258e+07	1.5662e+07	1.15147e+07	1.21284e+07	2.82438e+07	1.83042e+07	2.6303e+07	2.04469e+07	1.68709e+07	1.93498e+07	7.91526e+06	2.28909e+07	1.98978e+07	8.3301e+06	6.77361e+06	1.54609e+07	4.6466e+06	3.62908e+06	5.69195e+06
Com_4107_pos	1,4-dihydroxy-1,4-dimethyl-7-(propan-2-ylidene)-decahydroazulen-6-one	_	C15 H24 O3	274.155	6.834	_	_	_	_	_	_	_	_	_	_	275.162	2.02113e+07	1.846e+07	1.31086e+07	1.73177e+07	1.38749e+07	1.24824e+07	1.26253e+07	1.1537e+07	1.30592e+07	9.80077e+06	1.17579e+07	1.24445e+07	1.52998e+07	1.80747e+07	1.5119e+07	2.23339e+07	1.79739e+07	2.33673e+07	2.28273e+07	1.92888e+07	3.26642e+07	2.33821e+07	2.12523e+07	2.69996e+07	1.74222e+07	1.42028e+07	1.23992e+07	1.51882e+07	1.09171e+07	1.47058e+07	1.48728e+07	1.20554e+07	3.1017e+06
Com_4140_pos	Ornithine	Ornithine; 2,5-Diaminovaleric acid; 2,5-Diaminopentanoic acid; 2,5-Diaminopentanoate	C5 H12 N2 O2	132.09	1.201	C01602	_	HMDB0000214	_	Organic acids and derivatives	Carboxylic acids and derivatives	Amino acids, peptides, and analogues	_	_	_	133.097	1.57247e+07	1.15955e+07	9.46654e+06	1.30035e+07	1.20091e+07	1.00116e+07	9.91124e+06	1.32639e+07	1.46537e+07	1.57229e+07	1.15568e+07	5.09902e+06	4.98716e+06	6.00373e+06	6.05045e+06	8.2057e+06	9.47574e+06	6.88581e+06	1.21811e+07	2.08821e+07	2.28673e+07	1.50624e+07	2.05854e+07	2.39632e+07	1.73829e+07	2.06639e+07	1.87714e+07	2.3576e+07	1.90423e+07	2.57148e+07	1.78679e+07	1.46026e+07	2.13067e+07
Com_4220_pos	NNK	4-(N-Nitrosomethylamino)-1-(3-pyridyl)-1-butanone; NNK	C14 H26 N6 O6	374.192	2.149	C16453	map00980 Metabolism of xenobiotics by cytochrome P450;map05204 Chemical carcinogenesis	HMDB0011603	_	Organic oxygen compounds	Organooxygen compounds	Carbonyl compounds	_	_	_	375.199	8.56877e+06	9.11267e+06	1.43588e+07	1.00384e+07	1.116e+07	1.19018e+07	1.42435e+07	8.20196e+06	7.63659e+06	4.90469e+06	9.00113e+06	1.10271e+07	2.12287e+07	1.90728e+07	1.98357e+07	1.99622e+07	2.35946e+07	2.43482e+07	1.6238e+07	1.63521e+07	1.70565e+07	1.60198e+07	1.37304e+07	1.5437e+07	2.03236e+07	2.17968e+07	1.77682e+07	2.18944e+07	2.35051e+07	2.29281e+07	6.50467e+06	8.62913e+06	1.05675e+07
Com_4240_pos	L-Cystine	L-Cystine; L-Dicysteine; L-alpha-Diamino-beta-dithiolactic acid	C6 H12 N2 O4 S2	240.024	1.302	C00491	map00270 Cysteine and methionine metabolism;map02010 ABC transporters;map04216 Ferroptosis;map04974 Protein digestion and absorption	HMDB0000192	_	Organic acids and derivatives	Carboxylic acids and derivatives	Amino acids, peptides, and analogues	_	_	_	241.031	4.1546e+07	1.70549e+07	1.87022e+07	3.63471e+07	2.45882e+07	2.45801e+07	8.31919e+06	1.86082e+07	3.26775e+07	2.60296e+07	1.94144e+07	3.05121e+07	1.92513e+07	2.56089e+07	1.38021e+07	1.03095e+07	1.16907e+07	1.28341e+07	1.20535e+07	1.88054e+07	3.91235e+06	1.06344e+07	1.11065e+07	1.62449e+07	1.38643e+07	1.11398e+07	1.33885e+07	1.759e+07	1.88126e+07	1.19144e+07	2.94601e+07	1.90503e+07	2.41631e+07
Com_4281_pos	PPK	_	C16 H28 N4 O4	188.116	1.526	_	_	_	_	_	_	_	_	_	_	189.124	1.98383e+07	2.02254e+07	1.98593e+07	1.5166e+07	1.67353e+07	1.74311e+07	9.40424e+06	1.76215e+07	1.73633e+07	1.82497e+07	2.03599e+07	3.50577e+07	1.21754e+07	9.46701e+06	1.08651e+07	5.09033e+06	8.53714e+06	7.36615e+06	6.43611e+06	6.05871e+06	6.58181e+06	6.42258e+06	5.7285e+06	6.78846e+06	1.20366e+07	1.13137e+07	1.14393e+07	1.09966e+07	1.08728e+07	7.6563e+06	1.03916e+07	1.02556e+07	8.04563e+06
Com_4295_pos	VQH	_	C16 H26 N6 O5	382.197	4.943	_	_	_	_	_	_	_	_	_	_	383.204	1.59048e+07	1.96532e+07	2.1607e+07	1.34228e+07	1.69004e+07	1.57284e+07	2.99347e+07	1.19941e+07	1.72096e+07	1.36024e+07	1.4696e+07	1.44796e+07	1.7018e+07	1.26768e+07	9.83649e+06	9.68121e+06	7.13893e+06	1.35156e+07	7.76217e+06	8.25654e+06	1.19295e+07	8.47257e+06	8.75086e+06	1.25676e+07	1.27949e+07	1.25332e+07	1.00947e+07	1.52837e+07	7.54079e+06	7.58208e+06	5.09396e+06	5.92015e+06	7.79746e+06
Com_4301_pos	ACar 14:1	_	C21 H40 N O4	369.289	7.127	_	_	_	_	_	_	_	_	_	_	370.296	2.2583e+07	2.54464e+07	2.62212e+07	2.41152e+07	1.73971e+07	1.78669e+07	1.13651e+07	1.18688e+07	1.75813e+07	9.78366e+06	1.43501e+07	1.53451e+07	5.22548e+06	6.17275e+06	4.53618e+06	837912	806598	2.47131e+06	1.36638e+06	339496	269306	217583	229653	417696	3.15569e+06	2.86402e+06	2.28472e+06	1.97395e+06	1.25716e+06	1.14798e+06	1.88469e+06	5.01764e+06	2.36987e+06
Com_4303_pos	ACar 18:1	_	C25 H48 N O4	425.351	8.327	_	_	_	_	_	_	_	_	_	_	426.359	6.6179e+06	6.60125e+06	2.61876e+07	1.35699e+07	5.68914e+06	8.15297e+06	8.57678e+06	4.79014e+06	4.15735e+06	4.46009e+06	4.9042e+06	1.77399e+07	9.10498e+06	2.19201e+07	2.24018e+07	5.18746e+06	5.87691e+06	9.32192e+06	4.39813e+06	2.97631e+06	975435	3.61078e+06	4.28585e+06	2.4179e+06	4.87685e+06	7.10341e+06	8.23397e+06	4675676	5.29428e+06	3.0449e+06	1.45579e+06	3.4218e+06	3.4695e+06
Com_4320_pos	N-(5-acetamidopentyl)acetamide	_	C9 H18 N2 O2	208.12	5.081	_	_	_	_	_	_	_	_	_	_	209.127	1.69748e+07	2.49162e+07	1.865e+07	5.74558e+06	3.03097e+07	3.6177e+07	2.97531e+07	6.34767e+06	3.01253e+07	7.88928e+06	6.80485e+06	9.06533e+06	2.73198e+06	2.85148e+06	2.98196e+06	1.81368e+06	1.55182e+06	4.13178e+06	1.68081e+06	1.18517e+06	1.15186e+06	1.01461e+06	833565	1.24635e+06	3.23986e+06	1.66375e+06	3.32506e+06	2.36176e+06	2.86491e+06	1.93592e+06	1.34279e+06	1.83516e+06	1.16026e+06
Com_4357_pos	4-phenoxyphenyl 4-hydroxypiperidine-1-carboxylate	_	C18 H19 N O4	295.118	1.909	_	_	_	_	_	_	_	_	_	_	296.125	7.2132e+06	5.79885e+06	1.84619e+06	2.02486e+06	3.09372e+06	2.08134e+07	2.94091e+07	2.05435e+06	8.14717e+06	1.34767e+06	1.40197e+06	1.62339e+06	1.786e+06	893417	661970	1.12209e+06	796649	775909	923037	913370	889641	891865	849535	807350	992112	945798	1.12007e+06	1.20676e+06	1.09681e+06	1.21202e+06	1.11174e+06	1.21926e+06	1.19561e+06
Com_4379_pos	Hordenine	Hordenine; 4-[2-(Dimethylamino)ethyl]phenol	C10 H15 N O	165.118	4.99	C06199	map00350 Tyrosine metabolism	HMDB0004366	_	Benzenoids	Benzene and substituted derivatives	Phenethylamines	_	_	_	166.126	2.24162e+07	2.82041e+07	2.1691e+07	2.41266e+07	2.62936e+07	2.1884e+07	2.31002e+07	2.02011e+07	2.47535e+07	2.10657e+07	2.53545e+07	2.93016e+07	2.38964e+07	2.54673e+07	2.11043e+07	1.86303e+07	1.72377e+07	1.84985e+07	1.74839e+07	1.20696e+07	2.05217e+07	1.52687e+07	1.42544e+07	1.59131e+07	2.81728e+07	1.98581e+07	1.7438e+07	1.56075e+07	2.09895e+07	2.32874e+07	1.93183e+07	2.06159e+07	1.43769e+07
Com_4404_pos	RMK	_	C17 H35 N7 O4 S	415.244	5.337	_	_	_	_	_	_	_	_	_	_	416.252	2.71497e+06	2.9119e+06	2.06964e+06	2.61778e+06	3.29832e+06	5.93412e+06	2.89416e+07	4.8554e+06	6.76865e+06	2.74081e+06	2.42294e+06	2.81865e+06	2.45518e+06	2.51932e+06	2.56714e+06	2.14652e+06	2.42846e+06	2.14225e+06	2.1597e+06	1.82523e+06	2.64935e+06	1.95831e+06	2.09713e+06	2.3112e+06	2.17075e+06	2.42616e+06	1.84091e+06	2.64263e+06	2.82682e+06	2.61806e+06	2.37209e+06	2.80421e+06	2.98835e+06
Com_4452_pos	1-(3-phenylpropanoyl)-4-piperidinecarboxylic acid	_	C15 H19 N O3	244.106	1.213	_	_	_	_	_	_	_	_	_	_	262.14	9.09208e+06	1.00917e+07	7.49184e+06	1.25499e+07	1.04676e+07	1.16649e+07	7.96803e+06	9.18289e+06	7.59031e+06	1.19468e+07	1.53467e+07	33179036	1.16722e+07	7.41485e+06	4.37452e+06	5.29716e+06	3.30878e+06	3.8568e+06	2.59688e+06	1.78528e+06	2.07218e+06	1.41855e+06	1.94369e+06	2.77675e+06	5.12453e+06	4.37261e+06	3.57277e+06	3.22302e+06	6.04662e+06	2.99381e+06	2.27411e+06	2.92384e+06	3.61319e+06
Com_4542_pos	ethyl 3-amino-4-(methylamino)benzoate	_	C10 H14 N2 O2	212.117	5.27	_	_	_	_	_	_	_	_	_	_	213.124	1.2828e+07	1.52251e+07	1.07277e+07	1.02323e+07	9.49795e+06	1.60478e+07	2.78519e+07	1.26324e+07	1.26579e+07	1.1679e+07	6.79889e+06	2.3499e+07	7.57883e+06	6.80464e+06	6.04103e+06	4.71796e+06	5.74974e+06	6.04757e+06	1.2459e+07	1.20057e+07	1.43241e+07	6.83645e+06	7.72177e+06	1.31558e+07	8.21043e+06	5.61382e+06	7.02856e+06	7.36132e+06	6.76733e+06	6.90016e+06	2.50005e+07	1.91758e+07	9.14788e+06
Com_4554_pos	3-hydroxy-3-methylpentanedioic acid	_	C6 H10 O5	179.081	4.672	_	_	HMDB0000355	_	Lipids and lipid-like molecules	Fatty Acyls	Fatty acids and conjugates	_	_	_	180.088	5.2453e+06	4.67289e+06	6.57235e+06	2.84382e+06	5.65562e+06	4.07939e+06	3.76814e+06	4.21051e+06	4.54153e+06	3.13921e+06	3.85662e+06	3.74008e+06	4.47181e+06	6.61803e+06	5.0743e+06	8.07597e+06	6.53895e+06	8.52519e+06	4.38855e+06	1.36311e+07	1.95383e+07	1.58053e+07	1.14294e+07	1.24817e+07	1.52405e+07	1.1847e+07	1.78917e+07	1.51093e+07	1.22728e+07	1.82896e+07	4.22661e+06	4.13075e+06	6.02872e+06
Com_4570_pos	[4-(2-methoxyphenyl)piperazino](4-methylphenyl)methanone	_	C19 H22 N2 O2	310.171	6.715	_	_	_	_	_	_	_	_	_	_	311.178	1.2381e+06	1.00148e+06	806644	739088	1.06604e+06	946920	1.04139e+06	843070	1.26012e+06	1.34186e+06	1.01519e+06	704060	847656	548623	3.69827e+06	3.44537e+06	5.92791e+06	3.43626e+06	1.53121e+07	1.55275e+07	1.8947e+07	2.25e+07	2.17501e+07	2.70711e+07	2.79801e+06	1.14381e+06	378789	1.90673e+06	1.2965e+06	1.33229e+06	1.18046e+06	919098	1.19423e+06
Com_4593_pos	3-(3,4-dihydroxyphenyl)propanoic acid	_	C9 H10 O4	164.048	3.176	_	_	HMDB0000423	_	Phenylpropanoids and polyketides	Phenylpropanoic acids	_	_	_	_	165.055	3.87628e+06	2.95055e+06	2.40034e+07	2.23966e+06	2.85699e+06	2.54572e+06	2.61777e+06	2.50255e+06	2.63436e+06	2.72169e+06	1.90987e+06	2.82314e+06	1.90213e+06	2.33399e+06	1.66784e+06	1.21787e+06	1.93021e+06	1.49443e+06	1.65451e+06	1.62748e+06	3.68256e+06	1.79719e+06	1.57031e+06	1.94022e+06	1.95574e+06	2.32111e+06	2.06265e+06	2.56789e+06	1.88157e+06	2.20954e+06	2.54382e+06	1.86557e+06	1.54932e+06
Com_4626_pos	YLK	_	C21 H34 N4 O5	422.254	5.46	_	_	_	_	_	_	_	_	_	_	423.262	8.55778e+06	1.37778e+07	2.37543e+07	9.14715e+06	1.02139e+07	7.13784e+06	4.36668e+06	3.33658e+06	6.38816e+06	9.21304e+06	1.46544e+07	5.63186e+06	7.24597e+06	4.57314e+06	6.45446e+06	2.79552e+06	4.01724e+06	2.3997e+06	2.80575e+06	3.444e+06	4.45403e+06	2.17076e+06	2.86009e+06	4.5808e+06	9.239e+06	5.17874e+06	5.32932e+06	7.64488e+06	5.15716e+06	3.57067e+06	3.01047e+06	4.41076e+06	3.2646e+06
Com_4635_pos	5-Methyl-dl-tryptophan	_	C12 H14 N2 O2	218.106	5.482	_	_	_	_	_	_	_	_	_	_	219.113	434915	7.42498e+06	1.14498e+06	8.91488e+06	5.9662e+06	4.36353e+06	1.19847e+06	2.99323e+06	4.42742e+06	5.75649e+06	4.69985e+06	885542	8.2681e+06	4.62293e+06	9.00523e+06	7.59353e+06	6.54531e+06	5.63189e+06	1.96457e+07	1.4661e+07	2.18058e+07	2.20579e+07	1.26458e+06	2.14084e+07	1.11069e+06	3.30807e+06	5.70967e+06	9.97293e+06	7.03743e+06	8.96789e+06	3.00533e+06	7.92465e+06	9.58606e+06
Com_4667_pos	Flunitrazepam-d3	_	C16 H9 [2]H3 F N3 O3	316.104	5.054	_	_	_	_	_	_	_	_	_	_	317.112	6.89939e+06	8.82589e+06	4.56814e+06	794763	1.19296e+07	2.09034e+07	2.65908e+07	1.38313e+06	1.76733e+07	3.51712e+06	1.39934e+06	1.52621e+06	1.27519e+06	1.28161e+06	1.14747e+06	755411	900723	1.15798e+06	787837	638732	792372	607571	658644	833658	958452	938988	856985	1.16274e+06	974823	1.10308e+06	1.47668e+06	1.33904e+06	990055
Com_4687_pos	4-amino-1-(2-furylmethyl)-6-hydroxy-1,2-dihydropyrimidine-2-thione	_	C9 H9 N3 O2 S	223.045	1.264	_	_	_	_	_	_	_	_	_	_	246.034	1.22505e+07	1.51378e+07	1.3593e+07	7.74452e+06	1.4308e+07	1.94012e+07	2.39295e+07	1.85497e+07	1.76588e+07	1.79226e+07	1.52567e+07	4.5232e+06	1.23947e+07	9.31088e+06	5.74765e+06	8.87067e+06	5.78385e+06	5.69103e+06	1.06279e+07	7.4679e+06	1.45165e+07	1.03339e+07	1.05515e+07	1.21247e+07	8.85252e+06	1.21071e+07	1.62289e+07	2.26729e+07	4.26071e+06	1.33241e+07	1.34622e+07	1.49326e+07	1.96172e+07
Com_4747_pos	5-(benzyloxy)-2-(hydroxymethyl)-1,4-dihydropyridin-4-one	_	C13 H13 N O3	231.09	5.464	_	_	_	_	_	_	_	_	_	_	232.097	9.13464e+06	1.53726e+07	1.27588e+07	1.11382e+07	7.92798e+06	4.92872e+06	3.63388e+06	5.47573e+06	6.25836e+06	7.4073e+06	1.03722e+07	1.66909e+07	1.0771e+07	1.13361e+07	1.19688e+07	4.45181e+06	5.0284e+06	5.95165e+06	1.8795e+07	2.06861e+07	1.65705e+07	1.7553e+07	2.16548e+07	2.74326e+07	1.63918e+07	9.96775e+06	1.09705e+07	1.11912e+07	1.59034e+07	9.017e+06	1.10258e+07	1.17834e+07	1.1039e+07
Com_4756_pos	S-Adenosylmethionine	S-Adenosyl-L-methionine; S-Adenosylmethionine; AdoMet; SAM	C15 H22 N6 O5 S	398.138	1.322	C00019	map00261 Monobactam biosynthesis;map00270 Cysteine and methionine metabolism;map00330 Arginine and proline metabolism;map00908 Zeatin biosynthesis;map01060 Biosynthesis of plant secondary metabolites;map01070 Biosynthesis of plant hormones;map01100 Metabolic pathways;map01110 Biosynthesis of secondary metabolites;map01130 Biosynthesis of antibiotics;map01230 Biosynthesis of amino acids;map04122 S…	HMDB0001185	_	Nucleosides, nucleotides, and analogues	5'-deoxyribonucleosides	5'-deoxy-5'-thionucleosides	_	_	_	399.145	1.74806e+06	857271	808006	1.29334e+06	1.27491e+06	1.17635e+06	1.84013e+06	1.44944e+06	1.21478e+06	962641	872636	1.32179e+06	766314	788979	717402	771354	747262	850470	2.42735e+07	9.08417e+06	1.48485e+07	1.25358e+07	1.53677e+07	2.02581e+07	1.24567e+06	1.21157e+06	1.01481e+06	727036	1.14654e+06	696678	969412	1.05844e+06	816723
Com_4779_pos	Adiphenine	_	C20 H25 N O2	622.371	5.118	_	_	_	_	_	_	_	_	_	_	312.193	6.88431e+06	8.05064e+06	5.60561e+06	1.1732e+07	8.34877e+06	9.32147e+06	6.14961e+06	8.66186e+06	6.49549e+06	6.69357e+06	9.06828e+06	3.00722e+07	1.12751e+07	1.25874e+07	1.20999e+07	5.43491e+06	6.0093e+06	5.62732e+06	3.62066e+06	3.44997e+06	4.14716e+06	3.86305e+06	3.25918e+06	4.7169e+06	1.31578e+07	1.11359e+07	1.08825e+07	8.75945e+06	1.24608e+07	7.75626e+06	2.52622e+06	6.14393e+06	2.98885e+06
Com_4818_pos	PC (18:4e/2:0)	_	C28 H50 N O7 P	543.334	9.12	_	_	_	_	_	_	_	_	_	_	544.341	1.61563e+06	1.2786e+06	1.16044e+06	2.07846e+06	1.33757e+06	1.23804e+06	2.16052e+06	1.27882e+06	1.02334e+06	621408	534740	1.20269e+06	7.36671e+06	3.13836e+06	6.87296e+06	1.00414e+07	8.42086e+06	7.26314e+06	1.3133e+07	1.57098e+07	5.97868e+06	1.39981e+07	2.26738e+07	1.44995e+07	1.3711e+07	1.59131e+07	1.65654e+07	7.37146e+06	6.87819e+06	8.86546e+06	2.58477e+06	985574	3.06102e+06
Com_4837_pos	Panthenol	Pantothenol; (R)-2,4-Dihydroxy-N-(3-hydroxypropyl)-3,3-dimethylbutanamide; Dexpanthenol; 2,4-Dihydroxy-N-(3-hydroxypropyl)-3,3-dimethylbutanamide; (+)-Panthenol; Bepanthen; Bepanthene; Bepantol; D-(+)-2,4-Dihydroxy-N-(3-hydroxypropyl)-3,3-dimethylbutyramide; Cozyme; D(+)-Panthenol; D(+)-Pantothenyl alcohol; D-P-A Injection; D-Panthenol; d-Pantothenol; d-Pantothenyl alcohol; Ilopan; Motilyn; Panad…	C9 H19 N O4	205.132	5.139	C05944	map00770 Pantothenate and CoA biosynthesis	HMDB0004231	_	Organic oxygen compounds	Organooxygen compounds	Alcohols and polyols	_	_	_	206.139	4.68684e+06	4.85064e+06	3.61998e+06	4.95418e+06	9.07652e+06	1.0184e+07	1.9451e+07	3.48904e+06	3.46408e+06	1.13339e+07	4.35752e+06	7.48573e+06	6.08821e+06	7.29884e+06	6.95227e+06	1.92403e+07	1.75114e+07	1.3567e+07	1.27277e+07	1.25809e+07	2.59209e+07	1.83016e+07	1.8142e+07	1.78802e+07	1.37902e+07	5.52322e+06	3.6397e+06	4.98161e+06	7.16398e+06	4.90191e+06	7.05914e+06	1.36369e+07	8.41255e+06
Com_4885_pos	N,N-dimethyl-5-nitro-6-[3-(trifluoromethyl)phenoxy]pyrimidin-4-amine	_	C13 H11 F3 N4 O3	328.077	1.334	_	_	_	_	_	_	_	_	_	_	329.085	6.81874e+06	1.07159e+07	6.99399e+06	7.00318e+06	8.73878e+06	7.3911e+06	1.15602e+07	1.79601e+07	1.39021e+07	9.69388e+06	1.54883e+07	2.53167e+06	9.80757e+06	8.91865e+06	4.60425e+06	6.35605e+06	9.33165e+06	1.13465e+07	1.80742e+07	1.25863e+07	1.04934e+07	1.16404e+07	1.15666e+07	1.08573e+07	9.83776e+06	1.76366e+07	1.48554e+07	1.06771e+07	2.02619e+07	5.35972e+06	7.84566e+06	1.12994e+07	1.17476e+07
Com_4897_pos	13,14-dihydro-15-keto-tetranor Prostaglandin E2	_	C16 H26 O5	280.168	6.777	_	_	_	_	_	_	_	_	_	_	281.175	1.22337e+07	1.09617e+07	8.63684e+06	9.12998e+06	7.78375e+06	9.37786e+06	5.19004e+06	6.25509e+06	7.14653e+06	7.08955e+06	5.07608e+06	8.02399e+06	7.84711e+06	1.19066e+07	1.06222e+07	1.21501e+07	1.46755e+07	1.73877e+07	2.06961e+07	2.2585e+07	2.10744e+07	1.96317e+07	2.21162e+07	2.50566e+07	1.36315e+07	9.59613e+06	8.52999e+06	1.13515e+07	6.23455e+06	1.00625e+07	8.46558e+06	8.93417e+06	7.8925e+06
Com_4899_pos	LysoPE 18:2	_	C23 H44 N O7 P	477.286	8.744	_	_	_	_	_	_	_	_	_	_	478.294	1.08538e+06	794813	1.35816e+06	2.43607e+06	562534	1.51792e+06	1.68929e+06	1.41637e+06	797897	658804	632039	1.35855e+06	5.03336e+06	5.64e+06	5.30423e+06	1.69373e+07	7.66333e+06	1.16138e+07	5.35279e+06	7.87494e+06	6.99516e+06	9.07059e+06	1.59344e+07	8.43635e+06	1.06219e+07	1.59844e+07	1.7843e+07	7.92504e+06	7.05699e+06	6.46924e+06	539412	510546	731365
Com_4912_pos	1,7-bis(3,4-dihydroxyphenyl)heptan-3-one	_	C19 H22 O5	330.144	6.625	_	_	_	_	_	_	_	_	_	_	331.151	1.03261e+07	1.08046e+07	8.96074e+06	1.08849e+07	7.19682e+06	9.88594e+06	6.51651e+06	1.03049e+07	7.22944e+06	6.91471e+06	7.02342e+06	6.4691e+06	8.29269e+06	6.95934e+06	1.21843e+07	7.77688e+06	1.07371e+07	1.02475e+07	2.10365e+07	1.27401e+07	1.96462e+07	1.92868e+07	2.19387e+07	1.6681e+07	8.84172e+06	7.68633e+06	3.32832e+06	8.71372e+06	6.30707e+06	6.81704e+06	6.17085e+06	6.27435e+06	7.10314e+06
Com_4930_pos	RQH	_	C17 H29 N9 O5	461.206	5.012	_	_	_	_	_	_	_	_	_	_	462.214	8.8871e+06	9.85054e+06	5.02962e+06	1.51709e+07	1.11062e+07	1.11332e+07	8.30338e+06	8.71895e+06	8.74368e+06	8.36427e+06	1.30428e+07	1.89638e+07	2.5534e+07	1.26997e+07	1.97845e+07	1.48345e+07	1.28761e+07	1.66572e+07	4.43476e+06	5.05246e+06	6.56328e+06	3.69691e+06	4.45784e+06	5.91743e+06	1.91719e+07	1.42107e+07	1.76223e+07	9.00837e+06	1.70696e+07	1.59339e+07	4.03125e+06	9.14161e+06	4.20958e+06
Com_4961_pos	3-hydroxy-2-octylpentanedioic acid	_	C13 H24 O5	242.152	6.343	_	_	_	_	_	_	_	_	_	_	243.16	1.76818e+07	1.86497e+07	1.8371e+07	1.65641e+07	1.47936e+07	1.06693e+07	6.41427e+06	6.25152e+06	9.99685e+06	1.45969e+07	9.81406e+06	1.36884e+07	1.83101e+07	1.70809e+07	1.5089e+07	1.35608e+07	1.96421e+07	1.7379e+07	7.36361e+06	6.23839e+06	6.69749e+06	5.23242e+06	5.90772e+06	8.67233e+06	2.02659e+07	1.31784e+07	1.7453e+07	1.94478e+07	1.72378e+07	1.76279e+07	1.70761e+07	2.61872e+07	2.15983e+07
Com_4965_pos	YMK	_	C20 H32 N4 O5 S	211.096	4.771	_	_	_	_	_	_	_	_	_	_	212.104	2.66569e+06	4.17905e+06	6.62208e+06	1.41543e+06	5.29011e+06	6.82983e+06	2.4323e+07	2.36158e+06	4.59016e+06	1.91308e+06	2.03273e+06	915570	1.08947e+06	1.28574e+06	1.44138e+06	1.59568e+06	1.91863e+06	1.92108e+06	3.72787e+06	2.54253e+06	3.28483e+06	3.17341e+06	2.10556e+06	4.74142e+06	2.15864e+06	1.87145e+06	1.24325e+06	2.60367e+06	2.07798e+06	2.45131e+06	1.95141e+06	1.809e+06	3.99384e+06
Com_4973_pos	Imidazoleacetic acid	Imidazole-4-acetate; Imidazoleacetic acid; 4-Imidazoleacetate	C5 H6 N2 O2	126.043	4.931	C02835	map00340 Histidine metabolism	HMDB0002024	_	Organoheterocyclic compounds	Azoles	Imidazoles	_	_	_	127.051	1.44434e+07	3.17683e+07	1.11453e+07	1.91472e+07	1.48381e+07	8.63158e+06	5.94457e+06	1.32798e+07	1.99766e+07	1.1802e+07	2.62884e+07	5.21324e+06	3.61089e+06	3.66436e+06	3.30257e+06	3.21471e+06	3.75749e+06	3.41856e+06	2.70838e+06	2.87631e+06	4.50776e+06	2.38404e+06	2.59738e+06	5.5697e+06	4.78483e+06	3.45204e+06	2.83155e+06	3.781e+06	2.91839e+06	4.26281e+06	9.85194e+06	4.37715e+06	4.54859e+06
Com_5010_pos	7-(2-hydroxypropan-2-yl)-1,4a-dimethyl-decahydronaphthalen-1-ol	_	C15 H28 O2	257.236	8.3	_	_	_	_	_	_	_	_	_	_	258.243	2.64392e+07	2.36076e+07	1.70772e+07	1.91882e+07	1.93078e+07	2.30874e+07	1.98983e+07	1.45151e+07	2.32097e+07	2.5284e+07	1.65736e+07	1.5757e+07	1.40949e+07	1.48677e+07	1.30275e+07	1.53367e+07	1.1333e+07	1.8768e+07	1.41402e+07	1.87356e+07	9.98364e+06	1.5609e+07	1.77007e+07	1.52123e+07	1.76016e+07	1.33336e+07	1.25223e+07	1.29283e+07	1.33638e+07	1.06749e+07	2.41862e+07	2.95863e+07	2.69964e+07
Com_5035_pos	Cholest-4-en-3-one	Cholest-4-en-3-one; Cholestenone; 4-Cholesten-3-one	C27 H44 O	384.34	11.005	C00599	map00984 Steroid degradation;map01120 Microbial metabolism in diverse environments	HMDB0000921	LMST01010015	Lipids and lipid-like molecules	Steroids and steroid derivatives	Cholestane steroids	Sterols [ST]	Sterols [ST01]	Cholesterol and derivatives [ST0101]	385.347	5.04511e+06	5.05375e+06	3.77807e+06	5.52494e+06	3.39398e+06	4.76306e+06	4.07973e+06	3.94452e+06	5.81964e+06	4.75845e+06	3.40157e+06	5.02671e+06	3.45247e+06	3.66297e+06	3.9382e+06	2.57907e+07	3.3512e+06	5.221e+06	4.22784e+06	6.17495e+06	3.14786e+06	3.71596e+06	8.08065e+06	3.82728e+06	4.85252e+06	7.1205e+06	4.29736e+06	5.14145e+06	5.34657e+06	4.00303e+06	7.73819e+06	4.84717e+06	6.17013e+06
Com_5036_pos	2'-Deoxyguanosine	Deoxyguanosine; 2'-Deoxyguanosine	C10 H13 N5 O4	267.097	3.773	C00330	map00230 Purine metabolism;map01100 Metabolic pathways	HMDB0000085	_	Nucleosides, nucleotides, and analogues	Purine nucleosides	Purine 2'-deoxyribonucleosides	_	_	_	268.105	6.99379e+06	9.88011e+06	9.45829e+06	6.86914e+06	8.2312e+06	6.94239e+06	4.28766e+06	5.39356e+06	6.7414e+06	5.00786e+06	5.45523e+06	1.90252e+06	5.04859e+06	8.12705e+06	7.40374e+06	1.04876e+07	1.36071e+07	9.0914e+06	1.93428e+07	2.24429e+07	2.14708e+07	1.7192e+07	1.81053e+07	1.93953e+07	9.26402e+06	6.82104e+06	5.91622e+06	1.19637e+07	6.90846e+06	7.23119e+06	5.1495e+06	2.43468e+06	1.67884e+06
Com_5046_pos	DLK	_	C16 H30 N4 O6	374.217	3.026	_	_	_	_	_	_	_	_	_	_	375.224	2.48747e+07	1.16998e+07	1.96266e+07	2.04668e+07	2.11473e+07	3.01558e+07	1.44083e+07	17915801	2.10171e+07	1.21984e+07	1.62605e+07	2.29737e+07	2.1922e+07	1.06802e+07	6.13782e+06	4.96231e+06	3.24466e+06	4.75175e+06	4.64152e+06	4.08422e+06	3.86019e+06	2.57583e+06	2.92755e+06	2.89029e+06	3.9955e+06	5.6538e+06	5.39218e+06	3.63196e+06	5.98433e+06	4.77248e+06	2.60294e+06	3.59969e+06	2.71754e+06
Com_5067_pos	1,3,5-Trimethylpyrazole	_	C6 H10 N2	110.085	3.852	_	_	_	_	_	_	_	_	_	_	111.092	6.79704e+06	6.3002e+06	4.15802e+06	2.92148e+06	3.1469e+06	5.2571e+06	2.90249e+06	4.62046e+06	4.07925e+06	3.42311e+06	3.19298e+06	2.74334e+06	6.656e+06	2.66677e+06	5.74643e+06	9.18274e+06	1.14305e+07	1.18758e+07	1.15591e+07	1.43648e+07	2.41279e+07	1.07784e+07	1.51579e+07	2.06413e+07	9.13524e+06	4.3067e+06	4.79125e+06	6.74185e+06	4.47823e+06	3.75342e+06	3.98956e+06	3.34428e+06	3.69677e+06
Com_5119_pos	2-hydroxy-6-[(8Z,11Z)-pentadeca-8,11,14-trien-1-yl]benzoic acid	_	C22 H30 O3	324.207	9.443	_	_	_	_	_	_	_	_	_	_	325.214	1.07816e+06	1.00555e+06	1.43105e+06	1.69591e+06	891526	2.20958e+06	2.39901e+06	1.34788e+06	935814	792953	805973	1.08717e+06	2.05445e+06	2.86643e+06	6.47714e+06	1.26655e+07	5.11059e+06	5.05864e+06	5.1653e+06	1.16833e+07	3.71448e+06	8.48646e+06	1.22383e+07	7.51413e+06	4.6841e+06	7.59928e+06	9.15103e+06	4.26048e+06	4.71725e+06	2.99417e+06	1.1168e+06	1.76759e+06	1.83317e+06
Com_5136_pos	3-N-Methyl-L-histidine	_	C7 H13 N3 O3	187.096	1.535	_	_	HMDB0000479	_	Organic acids and derivatives	Carboxylic acids and derivatives	Amino acids, peptides, and analogues	_	_	_	188.103	1.77122e+07	13591577	1.20705e+07	6.19546e+06	1.43217e+07	2.14615e+07	2.30989e+07	1.03225e+07	1.5925e+07	4.81025e+06	6.68257e+06	9.21395e+06	9.07684e+06	8.77075e+06	5.30426e+06	5.65536e+06	1.02681e+07	7.29965e+06	9.69223e+06	6.72066e+06	8.38966e+06	8.10221e+06	1.98717e+06	8.61992e+06	7.91615e+06	7.55815e+06	5.87831e+06	6.88707e+06	3.25039e+06	6.70763e+06	6.50977e+06	6.20764e+06	5.90037e+06
Com_5151_pos	2-(1H-indol-3-yl)acetic acid	_	C10 H9 N O2	175.064	5.684	_	_	HMDB0000197	_	Organoheterocyclic compounds	Indoles and derivatives	Indolyl carboxylic acids and derivatives	_	_	_	176.071	1.24276e+07	9.31228e+06	8.67469e+06	9.47194e+06	9.51052e+06	7.60953e+06	8.92476e+06	9.45003e+06	9.60127e+06	9.40667e+06	1.02745e+07	8.49251e+06	8.92075e+06	7.74553e+06	8.39612e+06	9.8392e+06	7.44397e+06	9.06101e+06	1.90818e+07	1.75786e+07	2.14326e+07	1.63673e+07	1.86109e+07	2.42475e+07	1.24265e+07	1.16587e+07	1.16905e+07	1.3654e+07	9.47822e+06	1.35815e+07	1.42727e+07	1.26866e+07	1.46795e+07
Com_5222_pos	Thromboxane B3	_	C20 H32 O6	385.247	6.485	_	_	HMDB0005099	LMFA03030016	Lipids and lipid-like molecules	Fatty Acyls	Eicosanoids	Fatty Acyls [FA]	Eicosanoids [FA03]	Thromboxanes [FA0303]	386.254	5.17145e+06	6.40762e+06	5.32908e+06	3.57447e+06	6.34794e+06	6.58913e+06	4.14229e+06	4.40479e+06	8.8638e+06	4.13445e+06	9.99126e+06	1.7955e+06	2.76779e+06	2.8833e+06	1.29387e+06	4.38137e+06	2.57394e+06	3.79798e+06	1.01036e+07	10406181	1.17949e+07	1.67335e+07	2.00024e+07	1.16205e+07	5.79534e+06	3.89771e+06	5.07857e+06	6.92403e+06	4.11351e+06	4.59118e+06	3.06715e+06	7.81488e+06	1.43905e+07
Com_5224_pos	LPC 2:0	_	C10 H22 N O7 P	299.114	1.804	_	_	_	LMGP01050084	_	_	_	Glycerophospholipids [GP]	Glycerophosphocholines [GP01]	Monoacylglycerophosphocholines [GP0105]	300.121	3.64057e+06	4.01015e+06	5.2623e+06	5.90688e+06	4.68586e+06	4.71325e+06	2.71144e+06	3.14874e+06	1.83055e+06	2.27176e+06	2.67945e+06	3.00844e+06	1.13782e+07	9.70006e+06	8.91804e+06	3.01213e+06	4.63307e+06	3.95789e+06	2.10252e+07	9.58588e+06	4.47868e+06	4.34282e+06	7.69728e+06	7.11258e+06	4.17636e+06	4.25095e+06	4.2473e+06	4.26586e+06	4.60241e+06	3.92391e+06	4.43183e+06	4.25093e+06	5.35103e+06
Com_5269_pos	YLH	_	C21 H29 N5 O5	198.088	1.895	_	_	_	_	_	_	_	_	_	_	414.211	8.07725e+06	1.2529e+07	1.12384e+07	8.03485e+06	8.77171e+06	1.04286e+07	1.01644e+07	9.86714e+06	7.06896e+06	6.29915e+06	8.28967e+06	2.59766e+07	8.46e+06	5.87473e+06	3.61459e+06	5.00308e+06	2.90974e+06	5.78761e+06	2.55754e+06	3.20997e+06	3.18378e+06	2.03788e+06	2.70204e+06	2.23337e+06	6.5731e+06	6.88352e+06	5.89042e+06	4.57026e+06	6.50451e+06	4.97013e+06	1.3163e+06	2.34355e+06	1.94373e+06
Com_5327_pos	4,7-dimethylpyrazolo[5,1-c][1,2,4]triazine-3-carbonitrile	_	C8 H7 N5	173.069	1.642	_	_	_	_	_	_	_	_	_	_	174.077	4.31551e+06	4.90881e+06	3.51531e+06	4.00451e+06	4.00706e+06	3.83011e+06	6.29573e+06	2.80135e+06	4.519e+06	4.07144e+06	2.9934e+06	2.6358e+06	3.22972e+06	4.90923e+06	2.87281e+06	2.99867e+06	3.65388e+06	3.43002e+06	3.80561e+06	6.88824e+06	3.22973e+06	1.79933e+07	2.94752e+06	9.26446e+06	3.56019e+06	2.83182e+06	2.43756e+06	2.70537e+06	3.15159e+06	2.5474e+06	3.38717e+06	3.28082e+06	2.9222e+06
Com_5366_pos	3-[4-methyl-1-(2-methylpropanoyl)-3-oxocyclohexyl]butanoic acid	_	C15 H24 O4	290.148	1.207	_	_	_	_	_	_	_	_	_	_	291.156	1.25255e+07	1.47117e+07	1.76906e+07	1.63752e+07	1.30595e+07	1.02067e+07	1.3845e+07	1.44772e+07	1.36537e+07	1.21078e+07	2.0378e+07	9.48819e+06	4.4099e+06	6.744e+06	5.46108e+06	2.92187e+06	6.06541e+06	4.06225e+06	9.27147e+06	1.1179e+07	7.92445e+06	6.13699e+06	7.16458e+06	1.2072e+07	1.55675e+07	1.45593e+07	1.38865e+07	1.22787e+07	1.76572e+07	1.24074e+07	2.21541e+07	1.34474e+07	2.02654e+07
Com_5409_pos	SKK	_	C15 H31 N5 O5	361.233	1.118	_	_	_	_	_	_	_	_	_	_	362.24	6.65272e+06	5.98745e+06	4.37917e+06	1.07556e+07	4.85883e+06	7.50441e+06	2.15837e+07	7.21989e+06	6.42037e+06	4.8914e+06	5.04556e+06	1.77193e+07	6.00728e+06	3.1681e+06	2.62685e+06	2.39252e+06	1.60152e+06	1.93956e+06	1.33726e+06	1.0189e+06	1.56732e+06	1.45628e+06	1.041e+06	1.10528e+06	1.89391e+06	3.4607e+06	2.66964e+06	1.83498e+06	1.77519e+06	3.11434e+06	1.29612e+06	1.30073e+06	1.62026e+06
Com_5439_pos	Dioctyldimethylammonium chloride	_	C18 H39 N	269.309	8.662	_	_	_	_	_	_	_	_	_	_	270.316	1.02719e+07	1.00141e+07	5.40797e+06	7.76278e+06	5.26838e+06	6.9066e+06	4.84098e+06	3.71303e+06	1.12893e+07	1.10942e+07	6.66586e+06	5.5064e+06	4.93053e+06	6.65922e+06	9.74097e+06	1.48189e+07	9.87059e+06	1.27483e+07	6.14489e+06	1.04166e+07	3.83234e+06	1.00266e+07	1.3356e+07	8.0698e+06	7.08901e+06	8.07171e+06	7.59099e+06	8.63122e+06	1.01034e+07	6.7057e+06	1.30204e+07	8.08036e+06	1.10171e+07
Com_5479_pos	1-hydroxy-2-phenyl-1,5,6,7-tetrahydro-4H-benzimidazol-4-one	_	C13 H12 N2 O2	211.064	5.62	_	_	_	_	_	_	_	_	_	_	212.071	3.31233e+06	3.51568e+06	1.73312e+06	3.52374e+06	6.64516e+06	3.19136e+06	2.02066e+06	3.83699e+06	4.23877e+06	5.90518e+06	2.50132e+06	3.19537e+06	6.3007e+06	4.00552e+06	5.65627e+06	5.80026e+06	5.31033e+06	3.91888e+06	1.61995e+07	1.05358e+07	1.65157e+07	1.72873e+07	1.53855e+07	1.76119e+07	6.75318e+06	1.75634e+06	4.29406e+06	6.14681e+06	4.71801e+06	7.68808e+06	4.2187e+06	7.14741e+06	8.31159e+06
Com_5591_pos	Vitamin A	Retinol; all-trans-Retinol; Vitamin A; Vitamin A1	C20 H30 O	286.231	6.643	C00473	map00830 Retinol metabolism;map01100 Metabolic pathways;map04977 Vitamin digestion and absorption	HMDB0000305	LMPR01090001	Lipids and lipid-like molecules	Prenol lipids	Retinoids	Prenol Lipids [PR]	Isoprenoids [PR01]	Retinoids [PR0109]	287.238	8.43127e+06	7.2076e+06	6.87324e+06	4.06444e+06	6.89619e+06	8.95037e+06	1.01359e+07	6.56884e+06	9.98402e+06	7.75151e+06	8.04563e+06	4.7784e+06	4.37702e+06	5.45451e+06	5.69949e+06	7.38896e+06	4.16501e+06	8.24054e+06	7.49452e+06	9.86412e+06	8.62883e+06	14604945	1.83337e+07	9.12088e+06	3.47699e+06	3.63801e+06	4.10249e+06	5.05122e+06	2.97886e+06	3.51753e+06	6.611e+06	6.95927e+06	8.27935e+06
Com_5620_pos	2-(carboxymethoxy)-4-methoxybenzoic acid	_	C10 H10 O6	248.03	4.879	_	_	_	_	_	_	_	_	_	_	249.037	9.41322e+06	1.36651e+07	1.80061e+07	1.46294e+07	1.56885e+07	1.40554e+07	1.21617e+07	2.09992e+06	1.78993e+07	2.15357e+07	2.11471e+07	2.73667e+06	5.30969e+06	4.95303e+06	3.99816e+06	3.51187e+06	3.43363e+06	3.66143e+06	5.77124e+06	6.32076e+06	5.97655e+06	8.40092e+06	7.44761e+06	5.6428e+06	3.48647e+06	7.20784e+06	5.85113e+06	8.70137e+06	3.85624e+06	8.01891e+06	3.48732e+06	3.43803e+06	4.87388e+06
Com_5666_pos	Monolaurin	_	C15 H30 O4	256.204	7.663	_	_	HMDB0245396	_	Lipids and lipid-like molecules	Glycerolipids	Monoradylglycerols	_	_	_	257.212	1.41109e+07	6.10627e+06	3.28266e+06	6.83259e+06	4.04206e+06	4.68634e+06	5.23916e+06	5.63371e+06	6.07139e+06	5.01012e+06	4.15206e+06	5.54568e+06	1.01473e+07	8.54821e+06	1.08322e+07	1.90623e+07	1.32323e+07	1.68643e+07	8.48445e+06	1.18403e+07	1.5836e+07	1.47619e+07	1.80311e+07	1.67186e+07	6.72258e+06	6.26701e+06	11303039	5.85162e+06	4.79304e+06	6.39163e+06	7.55828e+06	5.95438e+06	5.202e+06
Com_5687_pos	6-methyl-4-(morpholinomethyl)-2H-chromen-2-one	_	C15 H17 N O3	259.124	5.12	_	_	_	_	_	_	_	_	_	_	260.131	5.88108e+06	3.48079e+06	3.61511e+06	3.66309e+06	4.42133e+06	4.16789e+06	3.01349e+06	3.18828e+06	3.36234e+06	4.68409e+06	3.66797e+06	3.48858e+06	7.48332e+06	1.20784e+07	1.30134e+07	1.51804e+07	1.36122e+07	1.01624e+07	1.88245e+07	1.7955e+07	1.22997e+07	1.19662e+07	1.34866e+07	1.247e+07	9.42918e+06	4.65531e+06	5.24186e+06	8.51556e+06	8.48138e+06	6.19391e+06	1.11694e+07	7.82174e+06	1.19831e+07
Com_5730_pos	7-methylpyrimido[4,5-d]pyrimidin-4-amine	_	C7 H7 N5	183.054	3.482	_	_	_	_	_	_	_	_	_	_	184.061	5.44953e+06	5.00589e+06	4.89362e+06	5.10497e+06	5.31733e+06	5.00967e+06	3.92477e+06	4.01889e+06	5.42732e+06	4.51274e+06	3.74997e+06	4.04889e+06	4.10252e+06	4.28645e+06	4.3684e+06	7.09988e+06	1.07869e+07	5.76615e+06	5.31136e+06	9.07303e+06	9.98105e+06	9.21836e+06	1.05167e+07	1.02783e+07	1.13247e+07	1.41286e+07	1.43026e+07	1.04615e+07	1.60554e+07	1.06151e+07	4.80381e+06	5.15341e+06	4.04953e+06
Com_5757_pos	2-(1-adamantyl)-1-morpholinoethan-1-one	_	C16 H25 N O2	263.186	6.524	_	_	_	_	_	_	_	_	_	_	264.194	1.15762e+07	6.18097e+06	4.45434e+06	1.95539e+06	5.88864e+06	7.48803e+06	5.94413e+06	5.14723e+06	8.21469e+06	5.88467e+06	8.0262e+06	6.09966e+06	3.40822e+06	5.40472e+06	5.69687e+06	8.89201e+06	5.15986e+06	7.55102e+06	5.69067e+06	7.4773e+06	7.98778e+06	1.0821e+07	1.50688e+07	8.23615e+06	7.10991e+06	5.69842e+06	8.53284e+06	7.97002e+06	1.80037e+06	5.57598e+06	7.8566e+06	7.8506e+06	1.0713e+07
Com_5784_pos	(2E)-3-(3,4-dimethoxyphenyl)prop-2-enoic acid	_	C11 H12 O4	208.072	5.816	_	_	HMDB0034315	_	Phenylpropanoids and polyketides	Cinnamic acids and derivatives	Hydroxycinnamic acids and derivatives	_	_	_	209.079	3.60148e+06	5.05213e+06	2.31776e+06	4.11898e+06	4.5439e+06	8.51564e+06	8.65502e+06	9.57319e+06	4.13562e+06	8.61025e+06	5.13603e+06	2.69992e+06	1.7376e+07	2.24425e+06	8.54339e+06	1.49063e+07	8.99005e+06	8.3242e+06	3.13274e+06	2.37664e+06	2.01095e+07	2.80321e+06	1.94924e+06	2.20005e+06	2.89138e+06	5.15479e+06	8.7075e+06	7.77798e+06	2.56765e+06	4.0599e+06	4.28175e+06	2.41306e+06	6.66798e+06
Com_5819_pos	Arachidonic acid	Arachidonate; Arachidonic acid; (5Z,8Z,11Z,14Z)-Icosatetraenoic acid; cis-5,8,11,14-Eicosatetraenoic acid	C20 H32 O2	304.241	9.931	C00219	map00590 Arachidonic acid metabolism;map00591 Linoleic acid metabolism;map01040 Biosynthesis of unsaturated fatty acids;map01100 Metabolic pathways;map04216 Ferroptosis;map04217 Necroptosis;map04270 Vascular smooth muscle contraction;map04611 Platelet activation;map04664 Fc epsilon RI signaling pathway;map04666 Fc gamma R-mediated phagocytosis;map04723 Retrograde endocannabinoid signaling;map0472…	HMDB0001043	LMFA01030001	Lipids and lipid-like molecules	Fatty Acyls	Fatty acids and conjugates	Fatty Acyls [FA]	Fatty Acids and Conjugates [FA01]	Unsaturated fatty acids [FA0103]	305.248	5.37714e+06	4.48789e+06	2.27422e+06	2.85666e+06	3.99955e+06	4.2101e+06	3.95483e+06	1.52361e+06	3.06003e+06	2.7279e+06	1.68976e+06	2.77548e+06	2.62261e+06	2.81013e+06	4.74177e+06	8.75854e+06	4.04505e+06	5.30068e+06	4.21714e+06	6.92921e+06	3.62776e+06	5.71092e+06	7.34472e+06	7.30346e+06	7.67261e+06	3.88324e+06	7.75506e+06	4.03929e+06	4.85749e+06	3.288e+06	5.17087e+06	3.66723e+06	3.13559e+06
Com_5832_pos	N1-(2,3-dihydro-1,4-benzodioxin-6-yl)acetamide	_	C10 H11 N O3	193.075	5.586	_	_	_	_	_	_	_	_	_	_	194.082	7.16178e+06	4.81666e+06	2.33989e+06	3.85434e+06	5.72164e+06	7.26613e+06	6.40038e+06	7.90028e+06	9.44012e+06	5.91695e+06	3.98694e+06	2.18828e+06	3.614e+06	897356	2.67331e+06	3.46938e+06	1.4934e+06	577431	2.45764e+06	8.21143e+06	8.82118e+06	6.19454e+06	4.44135e+06	8.92585e+06	8.57305e+06	2.66153e+06	603647	7.07248e+06	3.91656e+06	1.58556e+07	1.76854e+07	1.24452e+07	2.03098e+07
Com_6030_pos	3,4-Dihydroxyphenylpropionic acid	3,4-Dihydroxyphenylpropanoate; Dihydrocaffeic acid; 3,4-Dihydroxyphenylpropionic acid; 3-(3,4-Dihydroxyphenyl)propanoate	C9 H10 O4	164.048	3.431	C10447	map00350 Tyrosine metabolism	HMDB0000423	_	Phenylpropanoids and polyketides	Phenylpropanoic acids	_	_	_	_	165.055	1.27306e+06	417912	1.25693e+06	1.00215e+06	1.16376e+06	1.18866e+06	792095	938653	970433	992079	692343	741436	1.24356e+06	1.12978e+06	1.90708e+07	849565	955726	832846	733240	738107	934336	754452	757144	786490	782615	978868	1.02449e+06	42487.6	709921	790579	62857.8	83844.2	679083
Com_6037_pos	N-(1-benzyl-4-piperidinyl)-4-(1H-pyrazol-1-yl)benzamide	_	C22 H24 N4 O	360.201	5.056	_	_	_	_	_	_	_	_	_	_	361.209	1.13342e+07	3.54469e+06	4.36998e+06	2.85385e+06	5.31024e+06	1.77372e+07	1.85431e+07	1.31076e+07	1.56117e+07	9.87556e+06	9.72579e+06	6.30362e+06	7.05122e+06	4.21693e+06	3.35656e+06	6.1227e+06	4.25266e+06	4.84832e+06	2.54775e+06	2.55835e+06	2.96741e+06	2.47169e+06	2.41582e+06	3.07567e+06	4.9859e+06	4.63784e+06	5.17839e+06	5.42746e+06	2.86084e+06	5.86449e+06	4.28835e+06	4.38408e+06	3.191e+06
Com_6179_pos	5-[(10Z)-14-(3,5-dihydroxyphenyl)tetradec-10-en-1-yl]benzene-1,3-diol	_	C26 H36 O4	450.225	5.166	_	_	_	_	_	_	_	_	_	_	451.233	7.41587e+06	4.75024e+06	1.50736e+06	5.77263e+06	5.4244e+06	1.07693e+07	1.8021e+07	3.77296e+06	1.2621e+07	3.37736e+06	3.67455e+06	3.97901e+06	546968	1.76227e+06	2.06567e+06	1.96506e+06	1.70879e+06	1.56471e+06	2.35279e+06	1.95342e+06	1.96549e+06	1.68476e+06	947572	1.73726e+06	1.30471e+06	785084	1.42182e+06	1.17147e+06	2.26587e+06	1.17514e+06	854395	955348	966590
Com_6248_pos	N1-{4-methyl-2-[(3,4,5-trimethoxybenzylidene)amino]phenyl}acetamide	_	C19 H22 N2 O4	342.155	1.733	_	_	_	_	_	_	_	_	_	_	343.162	2.01167e+06	2.62356e+06	2.44999e+06	1.76272e+06	2.30024e+06	2.86412e+06	1.55943e+06	1.93971e+06	1.52051e+06	1.38014e+06	2.83435e+06	4.0752e+06	2.86738e+06	4.60047e+06	3.18495e+06	1.98471e+06	2.91468e+06	2.81513e+06	9.45715e+06	1.29311e+07	9.22488e+06	1.44986e+07	1.02896e+07	1.18102e+07	1.909e+06	1.62196e+06	1.2478e+06	1.37027e+06	2.71225e+06	1.75534e+06	725209	781594	773879
Com_6290_pos	Homocysteine	Homocysteine; 2-Amino-4-mercaptobutyric acid	C4 H9 N O2 S	135.036	1.548	C05330	_	HMDB0000742	_	Organic acids and derivatives	Carboxylic acids and derivatives	Amino acids, peptides, and analogues	_	_	_	136.043	8.26087e+06	1.26154e+07	1.49886e+07	1.37645e+07	9.41935e+06	9.74412e+06	1.03369e+07	8.59844e+06	9.36183e+06	1.00772e+07	1.07145e+07	9.45794e+06	8.21959e+06	1.05766e+07	4.77701e+06	5.49347e+06	8.00392e+06	8.80281e+06	1.62923e+07	1.0495e+07	9.45886e+06	1.20556e+07	1.33989e+07	1.12639e+07	1.31521e+07	1.03913e+07	8.65644e+06	1.28771e+07	1.24047e+07	1.1777e+07	7.00791e+06	7.36791e+06	8.09193e+06
Com_6328_pos	Mirtazapine-d3	_	C17 H16 [2]H3 N3	268.179	6.563	_	_	_	_	_	_	_	_	_	_	269.186	989083	971874	789313	1.37016e+06	789294	1.09414e+06	708937	480278	567561	944543	519615	836373	2.0396e+06	1.97352e+06	2.87014e+06	4.39035e+06	5.40208e+06	4.87917e+06	1.12618e+07	1.17142e+07	1.51542e+07	1.40796e+07	1.53497e+07	1.65939e+07	2.5758e+06	1.06905e+06	777508	3.01126e+06	1.10676e+06	1.78284e+06	746271	546675	600005
Com_6364_pos	5-(6-hydroxy-6-methyloctyl)-2,5-dihydrofuran-2-one	_	C13 H22 O3	226.157	6.206	_	_	_	_	_	_	_	_	_	_	227.165	2.33153e+07	1.09947e+07	9.36506e+06	1.1786e+07	1.98782e+07	1.24724e+07	1.0098e+07	9.69291e+06	1.25407e+07	1.43556e+07	1.08552e+07	9.56849e+06	1.17912e+07	9.12242e+06	8.59861e+06	1.00391e+07	9.91829e+06	1.00763e+07	8.57927e+06	1.06014e+07	1.01257e+07	9.81991e+06	8.41702e+06	1.05565e+07	8.91127e+06	6.40934e+06	6.16949e+06	7.60173e+06	6.39235e+06	7.27673e+06	1.1888e+07	1.15608e+07	1.19078e+07
Com_6373_pos	N'1-methyl-N'1-[2-nitro-4-(trifluoromethyl)phenyl]ethanohydrazide	_	C10 H10 F3 N3 O3	294.095	1.362	_	_	_	_	_	_	_	_	_	_	295.102	7.0715e+06	5.02655e+06	3.53255e+06	5.12435e+06	8.07135e+06	6.84169e+06	9.12065e+06	9.31918e+06	7.80369e+06	8.97569e+06	6.08991e+06	5.54791e+06	4.60076e+06	2.59239e+06	5.59083e+06	3.67469e+06	3.53903e+06	4.07792e+06	9.30465e+06	5.71936e+06	1.11641e+07	6.08058e+06	7.26083e+06	4.2154e+06	4.70864e+06	8.73515e+06	1.22572e+07	1.06427e+07	4.2203e+06	7.13273e+06	7.89953e+06	1.12046e+07	9.07863e+06
Com_6376_pos	EQH	_	C16 H24 N6 O7	788.321	1.748	_	_	_	_	_	_	_	_	_	_	395.168	7.73787e+06	7.83619e+06	1.16457e+07	9.14071e+06	8.52039e+06	8.60132e+06	6.02187e+06	5.18002e+06	4.15315e+06	4.34233e+06	7.79411e+06	1.20484e+07	1.4308e+07	1.2205e+07	1.21428e+07	9.56504e+06	1.4158e+07	1.48527e+07	6.57525e+06	4.85268e+06	8.19784e+06	1.0554e+07	1.03153e+07	8.35385e+06	1.10822e+07	1.05021e+07	1.22497e+07	1.02512e+07	1.11269e+07	1.16452e+07	5.03047e+06	4.40431e+06	3.85722e+06
Com_6415_pos	3-(allylsulfanyl)-4-[4-(benzyloxy)phenyl]-5-methyl-4H-1,2,4-triazole	_	C19 H19 N3 O S	337.127	5.111	_	_	_	_	_	_	_	_	_	_	338.134	6.3174e+06	5.4033e+06	4.90613e+06	6.22619e+06	6.44527e+06	6.92611e+06	5.01854e+06	6.25235e+06	6.28455e+06	8.10047e+06	3.39224e+06	1.32532e+07	3.06421e+06	1.41039e+06	1.49614e+06	2.2087e+06	742389	769494	2.68459e+06	2.98581e+06	4.36941e+06	3.85002e+06	3.86213e+06	2.68339e+06	1.58929e+07	9.77334e+06	1.12985e+07	1.03348e+07	1.37465e+07	1.03363e+07	6.68592e+06	1.20841e+07	8.29036e+06
Com_6459_pos	Gentisic acid	2,5-Dihydroxybenzoate; 2,5-Dihydroxybenzoic acid; Gentisic acid; Hydroquinonecarboxylic acid; Gentisate	C7 H6 O4	154.027	1.408	C00628	map00350 Tyrosine metabolism;map00362 Benzoate degradation;map00626 Naphthalene degradation;map01100 Metabolic pathways;map01120 Microbial metabolism in diverse environments	HMDB0000152	_	Benzenoids	Benzene and substituted derivatives	Benzoic acids and derivatives	_	_	_	155.034	9.47362e+06	8.74049e+06	1.33451e+07	1.3095e+07	1.05189e+07	7.15586e+06	5.28788e+06	1.17398e+07	7.77039e+06	9.27746e+06	1.13456e+07	1.6396e+07	1.56134e+07	1.59659e+07	1.72434e+07	6.56848e+06	1.23442e+07	1.06157e+07	1.31207e+07	9.32152e+06	7.30393e+06	6.59832e+06	7.30178e+06	9.05072e+06	8.49091e+06	9.43481e+06	1.11954e+07	7.55318e+06	1.35893e+07	7.23696e+06	6.497e+06	6.31499e+06	4.53595e+06
Com_6475_pos	morphine-d3	_	C17 H16 [2]H3 N O3	288.155	1.306	_	_	_	_	_	_	_	_	_	_	289.162	6.25952e+06	9.88262e+06	2.91992e+06	5.16376e+06	1.05823e+07	1.51801e+07	1.67281e+07	1.52115e+06	1.27449e+07	3.6252e+06	2.5144e+06	4.36378e+06	784153	855877	725437	789310	747169	870268	681309	605522	613013	569573	585818	776866	738986	642731	674979	743960	848395	712896	1.01021e+06	1.08307e+06	932857
Com_6530_pos	Erdosteine	_	C8 H11 N O4 S2	249.01	5.936	_	_	HMDB0251904	_	Organic acids and derivatives	Carboxylic acids and derivatives	Amino acids, peptides, and analogues	_	_	_	250.017	8.97237e+06	8.69858e+06	7.20665e+06	8.62617e+06	7.62501e+06	7.15778e+06	10290846	1.07246e+07	9.57066e+06	6.54026e+06	7.41858e+06	3.64717e+06	2.19201e+06	2.54947e+06	2.81525e+06	3.38405e+06	2.89721e+06	2.88965e+06	1.39128e+07	1.05171e+07	1.44511e+07	1.35282e+07	9.79948e+06	1.11237e+07	7.62358e+06	8.84919e+06	9.39632e+06	1.19342e+07	5.07333e+06	1.05687e+07	1.30215e+07	9.73874e+06	1.32245e+07
Com_6532_pos	(2E,4E)-N-(2-methylpropyl)dodeca-2,4-dienamide	_	C16 H29 N O	251.225	7.024	_	_	_	_	_	_	_	_	_	_	252.233	2.50384e+06	2.76782e+06	2.33201e+06	1.54935e+06	2.11146e+06	2.27644e+06	2.17982e+06	1.61455e+06	3.13615e+06	1.6954e+06	2.37096e+06	1.65315e+06	1.39242e+06	2.54029e+06	3.06999e+06	1.59145e+06	1.74083e+06	2.54473e+06	1.54531e+07	7.93167e+06	2.69946e+06	4.86402e+06	7.69713e+06	5.11391e+06	1.51369e+06	1.20691e+06	902383	1.25556e+06	934226	1.07469e+06	2.02633e+06	2.97612e+06	2.1199e+06
Com_6602_pos	Kinetin	Kinetin; 6-Furfuryladenine	C10 H9 N5 O	215.082	1.207	C08272	_	HMDB0012245	_	Organoheterocyclic compounds	Imidazopyrimidines	Purines and purine derivatives	_	_	_	216.089	1.23514e+07	1.15069e+07	1.25777e+07	1.23684e+07	1.45925e+07	1.38456e+07	1.03203e+07	1.39661e+07	1.05218e+07	1.47198e+07	1.29488e+07	7.80021e+06	6.37348e+06	5.70835e+06	6.35829e+06	4.69032e+06	6.69417e+06	4.10694e+06	1.30645e+07	1.13916e+07	1.27196e+07	5.44916e+06	9.76756e+06	1.27332e+07	7.97625e+06	1.15636e+07	9.86923e+06	1.13277e+07	8.15121e+06	8.9867e+06	9.6605e+06	8.23404e+06	1.05856e+07
Com_6637_pos	methyl 6-{[4-(trifluoromethyl)anilino]carbonyl}nicotinate	_	C15 H11 F3 N2 O3	306.059	3.993	_	_	_	_	_	_	_	_	_	_	307.066	461284	1.29474e+06	2.04903e+06	1.97286e+06	834282	327540	190747	318132	225695	281355	262736	2.50968e+06	1.27536e+07	1.50679e+07	1.22757e+07	1.15191e+07	1.22253e+07	1.13533e+07	1.18503e+07	6.66415e+06	1.82231e+06	4.64354e+06	9.33223e+06	1.50584e+07	7.40027e+06	9.32387e+06	8.66993e+06	5.66178e+06	1.31165e+07	6.65302e+06	780714	1.21206e+06	1.33361e+06
Com_6640_pos	4-[1-(dimethylamino)ethylidene]-2-phenyl-1,3-oxazol-5(4H)-one	_	C13 H14 N2 O2	213.08	5.497	_	_	_	_	_	_	_	_	_	_	231.114	3.00091e+06	1.67583e+06	214949	1.36456e+06	320488	1.67396e+06	1.6e+06	1.63432e+06	972357	1.91465e+06	1.15215e+06	732898	1.41599e+06	300686	751704	236869	328357	300047	2.66455e+06	1.78073e+06	1.81877e+06	1.98111e+06	2.54264e+06	2.00561e+06	1.23506e+06	1.0304e+06	1.46785e+06	1.81206e+06	1.38096e+06	568680	6.13438e+06	1.9508e+06	4.3092e+06
Com_6659_pos	PMK	_	C16 H30 N4 O4 S	356.195	5.336	_	_	_	_	_	_	_	_	_	_	357.203	2.35608e+06	2.24504e+06	1.22151e+06	2.07309e+06	1.95886e+06	2.47527e+06	1.61158e+07	2.35739e+06	3.63081e+06	3.03071e+06	2.41369e+06	1.54314e+06	2.38325e+06	2.43839e+06	1.32128e+06	2.05179e+06	2.33995e+06	2.10943e+06	2.2116e+06	1.95626e+06	2.61339e+06	2.26484e+06	2.39904e+06	2.35531e+06	2.07495e+06	2.29737e+06	1.97476e+06	1.66426e+06	2.70207e+06	866153	2.2674e+06	2.68237e+06	3.93072e+06
Com_6680_pos	Deoxycytidine??5'-monophosphate	_	C9 H14 N3 O7 P	307.085	1.859	_	_	_	_	_	_	_	_	_	_	308.092	1.07989e+07	9.20436e+06	1.004e+07	7.74143e+06	1.44422e+07	1.01342e+07	1.60262e+07	4.46102e+06	5.57213e+06	7.0063e+06	5.58873e+06	8.16985e+06	4.27754e+06	5.44256e+06	5.27919e+06	2.25941e+06	2.33815e+06	3.31902e+06	6.56479e+06	2.65588e+06	2.91389e+06	6.7492e+06	3.6973e+06	2.55159e+06	5.84456e+06	6.43911e+06	5.41304e+06	4.29004e+06	4.73826e+06	5.59481e+06	6.99249e+06	7.85423e+06	7.12963e+06
Com_6706_pos	L-Glutamate	L-Glutamate; L-Glutamic acid; L-Glutaminic acid; Glutamate	C5 H9 N O4	147.053	3.642	C00025	map00220 Arginine biosynthesis;map00250 Alanine, aspartate and glutamate metabolism;map00330 Arginine and proline metabolism;map00332 Carbapenem biosynthesis;map00340 Histidine metabolism;map00430 Taurine and hypotaurine metabolism;map00471 D-Glutamine and D-glutamate metabolism;map00480 Glutathione metabolism;map00524 Neomycin, kanamycin and gentamicin biosynthesis;map00630 Glyoxylate and dicarb…	HMDB0060475	_	Organic acids and derivatives	Carboxylic acids and derivatives	Amino acids, peptides, and analogues	_	_	_	148.061	4.81695e+06	1.58947e+07	5.21407e+06	3.64477e+06	1.08391e+07	1.30029e+07	1.5928e+07	3.3505e+06	9.30785e+06	3.39332e+06	4.43348e+06	4.64729e+06	3.75363e+06	3.41581e+06	2.71976e+06	2.61739e+06	3.52588e+06	3.58749e+06	2.14381e+06	2.01455e+06	1.73848e+06	1.69775e+06	1.7085e+06	1.77854e+06	3.27749e+06	2.85176e+06	2.47088e+06	2.53988e+06	3.4167e+06	2.87549e+06	2.9282e+06	2.81308e+06	2.64295e+06
Com_6856_pos	Tetramethylpyrazine	_	C8 H12 N2	136.1	4.872	_	_	HMDB0036584	_	Organoheterocyclic compounds	Diazines	Pyrazines	_	_	_	137.108	1.82038e+06	1.79361e+06	1.2903e+06	1.34027e+06	1.40033e+06	1.2004e+06	1.48936e+06	1.55037e+06	2.10891e+06	1.69941e+06	1.41969e+06	1.08123e+06	1.60541e+06	1.67799e+06	1.57558e+06	1.40127e+06	1.307e+06	1.22044e+06	1.42907e+06	1.19633e+06	1.62767e+06	1.76634e+06	1.15943e+06	2.02793e+06	1.68686e+06	1.159e+06	1.43877e+06	1.6272e+06	1.51856e+06	1.89072e+06	2.58854e+06	1.65674e+06	1.70067e+06
Com_6899_pos	IPK	_	C17 H32 N4 O4	356.243	4.947	_	_	_	_	_	_	_	_	_	_	357.25	1.56041e+07	1.18773e+07	1.18206e+07	1.16577e+07	1.17339e+07	1.93789e+07	1.28098e+07	1.25035e+07	1.18819e+07	1.16865e+07	1.0268e+07	8.97433e+06	1.22994e+07	7.59624e+06	3.90121e+06	6.16745e+06	5.52368e+06	7.9572e+06	4.66216e+06	3.25321e+06	5.38941e+06	3.91599e+06	3.05298e+06	4.30613e+06	9.5678e+06	9.10446e+06	8.47948e+06	1.23083e+07	8.26678e+06	6.46428e+06	3.65208e+06	5.16875e+06	4.81798e+06
Com_6929_pos	KNK	_	C16 H32 N6 O5	370.234	3.41	_	_	_	_	_	_	_	_	_	_	371.241	7.52967e+06	8.17239e+06	7.32845e+06	6.91529e+06	9.86685e+06	9.11471e+06	8.26243e+06	8.05891e+06	6.85968e+06	3.61211e+06	9.4741e+06	7.28935e+06	4.2557e+06	4.53447e+06	3.79027e+06	3.33919e+06	3.61801e+06	5.09751e+06	1.3124e+06	2.16364e+06	3.32937e+06	2.07389e+06	1.92659e+06	2.20544e+06	8.58001e+06	1.07456e+07	6.6919e+06	9.57509e+06	6.1823e+06	7.80971e+06	2.3316e+06	2.74541e+06	2.38322e+06
Com_6940_pos	2'-Deoxyadenosine	Deoxyadenosine; 2'-Deoxyadenosine	C10 H13 N5 O3	251.103	3.398	C00559	map00230 Purine metabolism;map01100 Metabolic pathways	HMDB0000101	_	Nucleosides, nucleotides, and analogues	Purine nucleosides	Purine 2'-deoxyribonucleosides	_	_	_	252.11	919453	737210	660106	402154	419796	435038	931661	390042	385894	579724	335986	393752	479442	358835	662920	1.00237e+06	528295	467872	309231	249156	280373	279327	208264	272920	1.07373e+06	184068	229656	558362	218732	349685	2.65285e+07	339757	600038
Com_7003_pos	Metanephrine	_	C10 H15 N O3	197.105	5.328	_	_	HMDB0004063	_	Benzenoids	Phenols	Methoxyphenols	_	_	_	198.113	5.95199e+06	5.60333e+06	4.53126e+06	3.51358e+06	6.02656e+06	6.69757e+06	6.04314e+06	9.1126e+06	6.44084e+06	6.56675e+06	7.78826e+06	1.73919e+07	2.1821e+06	2.12019e+06	1.83242e+06	1.80351e+06	1.88786e+06	1.52913e+06	1.54159e+06	1.54916e+06	1.8911e+06	1.44383e+06	1.63966e+06	1.64973e+06	9.63442e+06	5.76438e+06	4.74335e+06	3.33095e+06	4.33315e+06	5.02909e+06	1.35489e+06	2.01747e+06	2.13307e+06
Com_7009_pos	2-(4-methoxyphenyl)-3-(1H-pyrazol-4-yl)acrylonitrile	_	C13 H11 N3 O	263.047	1.523	_	_	_	_	_	_	_	_	_	_	264.054	1.04335e+07	8.28167e+06	9.3239e+06	6.28616e+06	1.025e+07	9.57848e+06	1.24607e+07	1.01049e+07	1.08147e+07	9.61033e+06	9.14155e+06	3.41328e+06	3.45455e+06	2.63029e+06	3.3189e+06	3.56485e+06	2.71389e+06	2.96951e+06	1.16464e+07	7.82444e+06	6.55779e+06	1.13202e+07	8.5902e+06	1.14891e+07	7.44021e+06	1.04126e+07	1.03527e+07	1.27893e+07	5.72157e+06	1.21735e+07	1.39963e+07	1.41114e+07	1.04481e+07
Com_7034_pos	octadec-9-ynoic acid	_	C18 H32 O2	302.225	7.964	_	_	_	_	_	_	_	_	_	_	303.233	7.3012e+06	4.99751e+06	4.82933e+06	5.12732e+06	4.67925e+06	5.67266e+06	3.07334e+06	4.13591e+06	4.58306e+06	4.68315e+06	4.69404e+06	4.01327e+06	5.45467e+06	5.50872e+06	5.39312e+06	5.36079e+06	6.34308e+06	4.55244e+06	5.99928e+06	8.60627e+06	8.50707e+06	1.21558e+07	8.43897e+06	1.0056e+07	5.88643e+06	4.40175e+06	3.35976e+06	3.92288e+06	3.51802e+06	3.53269e+06	6.85818e+06	7.0852e+06	5.94283e+06
Com_7039_pos	Dihexylamine	_	C12 H27 N	185.215	6.869	_	_	_	_	_	_	_	_	_	_	186.222	1.15108e+07	7.87491e+06	5.68609e+06	7.7812e+06	8.9757e+06	9.63141e+06	1.21423e+07	9.39786e+06	1.19841e+07	1.78699e+07	7.51133e+06	7.10423e+06	5.17688e+06	5.3052e+06	7.92476e+06	8.64925e+06	6.01608e+06	8.08706e+06	6.39727e+06	7.7443e+06	4.50514e+06	9.42702e+06	1.20893e+07	6.19917e+06	7.17359e+06	8.32503e+06	6.57088e+06	8.92312e+06	8.16387e+06	6.43014e+06	1.24372e+07	1.19237e+07	1.65046e+07
Com_7045_pos	3-[(4-hydroxyphenyl)methyl]-octahydropyrrolo[1,2-a]pyrazine-1,4-dione	_	C14 H16 N2 O3	260.12	5.113	_	_	_	_	_	_	_	_	_	_	261.128	2.67063e+06	461408	593896	1.38364e+07	572483	3.31644e+06	6.89712e+06	5.26463e+06	2.83405e+06	3.4095e+06	1.28268e+06	489512	1.32995e+06	568440	509394	2.425e+06	465932	782526	4.7028e+06	6.22692e+06	1.24189e+07	1.21423e+07	1.22325e+07	8.71631e+06	2.33937e+06	5.55398e+06	5.84093e+06	2.84008e+06	1.20779e+06	6.01699e+06	2.94355e+06	723750	2.84929e+06
Com_7046_pos	4-[4-(2,5-dimethyl-1H-pyrrol-1-yl)phenyl]-6-fluoro-4-thiochromanol	_	C21 H20 F N O S	353.129	5.047	_	_	_	_	_	_	_	_	_	_	354.136	7.53546e+06	5.41215e+06	9.63612e+06	6.32733e+06	6.01207e+06	4.39804e+06	8.42568e+06	6.39743e+06	7.95656e+06	4.31893e+06	6.81231e+06	3.96073e+06	4.01077e+06	3.97938e+06	3.82496e+06	4.8727e+06	3.34358e+06	4.12363e+06	1.08212e+07	1.18166e+07	1.03103e+07	1.02541e+07	1.09455e+07	1.56605e+07	9.04169e+06	4.10437e+06	8.2627e+06	7.8298e+06	6.12603e+06	6.85012e+06	1.73377e+07	9.77333e+06	1.31657e+07
Com_7058_pos	KMH	_	C17 H30 N6 O4 S	396.194	6.852	_	_	_	_	_	_	_	_	_	_	397.202	1.74053e+07	1.11024e+07	7.60047e+06	9.51347e+06	9.99424e+06	8.59754e+06	8.29141e+06	7.42451e+06	1.52338e+07	9.5654e+06	1.11353e+07	9.34328e+06	7.3148e+06	1.14001e+07	9.6055e+06	9.86665e+06	1.19642e+07	1.2139e+07	1.37398e+07	4.57228e+06	1.10224e+07	1.00951e+07	9.91488e+06	7.76492e+06	4.24394e+06	8.13515e+06	6.09768e+06	1.01839e+07	1.20181e+07	1.06915e+07	1.14004e+07	9.32738e+06	9.59717e+06
Com_7061_pos	Phosphopyruvic acid	_	C3 H5 O6 P	167.982	1.436	_	_	_	_	_	_	_	_	_	_	150.979	6.09086e+06	5.48704e+06	3.11164e+06	4.63523e+06	4.91954e+06	4.19391e+06	2.84743e+06	3.92628e+06	6.25542e+06	5.41291e+06	4.4336e+06	5.66746e+06	9.57721e+06	6.40564e+06	5.16109e+06	5.89177e+06	4.45381e+06	5.72858e+06	3.815e+06	4.47631e+06	4.12104e+06	3.58118e+06	3.96677e+06	6.09368e+06	3.70587e+06	2.93492e+06	3.72997e+06	4.77163e+06	3.17221e+06	3.14016e+06	5.11651e+06	5.73302e+06	5.58912e+06
Com_7077_pos	1,2-dihydroxyheptadec-16-yn-4-yl acetate	_	C19 H34 O4	343.273	6.949	_	_	_	LMFA05000645	_	_	_	Fatty Acyls [FA]	Fatty alcohols [FA05]	_	344.28	8.39924e+06	1.20541e+07	1.29591e+07	1.36231e+07	9.19319e+06	6.24619e+06	3.88872e+06	5.19392e+06	6.31047e+06	4.55059e+06	5.8993e+06	7.85977e+06	2.973e+06	4.9332e+06	4.59158e+06	587664	826742	2.95735e+06	2.52225e+06	290661	329661	305532	282414	398448	2.87861e+06	1.88141e+06	2.28889e+06	1.7099e+06	1.12233e+06	1.04689e+06	1.27154e+06	1.87332e+06	1.34706e+06
Com_7162_pos	Epigallocatechin	_	C15 H14 O7	612.153	2.217	_	_	HMDB0038365	LMPK12020004	Phenylpropanoids and polyketides	Flavonoids	Flavans	Polyketides [PK]	Flavonoids [PK12]	Flavans, Flavanols and Leucoanthocyanidins [PK1202]	307.084	2.58144e+07	6.16173e+06	3.55911e+06	3.80121e+06	1.56856e+07	1.6052e+06	1.69852e+06	1.33821e+06	1.45494e+06	1.34004e+06	1.05154e+06	850471	1.07043e+06	1.02986e+06	1.08583e+06	967877	1.05678e+06	1.00108e+06	901876	971646	1.12751e+06	7.3985e+06	981378	840230	836296	690767	679613	813205	670930	892512	1.02859e+06	908594	1.04119e+06
Com_7184_pos	6-Methoxy-2-naphthoic acid	_	C12 H10 O3	202.064	1.205	_	_	_	_	_	_	_	_	_	_	203.071	8.1038e+06	9.31467e+06	4.31271e+06	1.71623e+07	5.76731e+06	7.17975e+06	5.42899e+06	6.54008e+06	7.58093e+06	7.65435e+06	5.96339e+06	8.29302e+06	3.53602e+06	4.35668e+06	3.27657e+06	2.83016e+06	2.71049e+06	3.41244e+06	3.22196e+06	2.68982e+06	4.02657e+06	2.64355e+06	3.64554e+06	3.93711e+06	5.24959e+06	3.95262e+06	3.56117e+06	4.58103e+06	6.3038e+06	5.14728e+06	8.11642e+06	3.66447e+06	5.151e+06
Com_7289_pos	EMK	_	C16 H30 N4 O6 S	406.189	2.975	_	_	_	_	_	_	_	_	_	_	407.197	1.00555e+07	7.22211e+06	1.16098e+07	1.12505e+07	9.94986e+06	1.3879e+07	1.37397e+07	8.86952e+06	1.05309e+07	6.5708e+06	5.95725e+06	1.65075e+07	6.88845e+06	3.42685e+06	2.64742e+06	1.44815e+06	1.29516e+06	1.60794e+06	2.06823e+06	1.22554e+06	2.38947e+06	1.11167e+06	1.50697e+06	1.45323e+06	1.87387e+06	2.0803e+06	2.6138e+06	1.8526e+06	2.42839e+06	1.99273e+06	1.76492e+06	1.49851e+06	1.23884e+06
Com_7310_pos	Prostaglandin A3	_	C20 H28 O4	314.184	7.605	_	_	_	LMFA03010140	_	_	_	Fatty Acyls [FA]	Eicosanoids [FA03]	Prostaglandins [FA0301]	315.191	2.94542e+06	3.47534e+06	2.99339e+06	3.81538e+06	2.33825e+06	1.88949e+06	1.15324e+06	2.27076e+06	1.30426e+06	362673	1.23762e+06	4.64758e+06	7.5581e+06	1.08249e+07	8.88785e+06	6.31253e+06	5.91235e+06	6.07361e+06	1.31748e+07	9.55971e+06	6.06692e+06	5.64815e+06	7.83509e+06	9.89381e+06	3.57312e+06	2.4417e+06	2.53834e+06	3.12437e+06	2.68337e+06	3.10532e+06	412914	913208	1.73929e+06
Com_7316_pos	1-(4-benzylpiperazino)-2-(pyridin-2-ylamino)propan-1-one	_	C19 H24 N4 O	346.172	6.836	_	_	_	_	_	_	_	_	_	_	347.179	1.17929e+07	1.70007e+07	1.23635e+07	9.52189e+06	1.31459e+07	1.44361e+07	8.72004e+06	1.00819e+07	1.12657e+07	4.44016e+06	1.15141e+07	1.48041e+07	7.05038e+06	8.85436e+06	4.43028e+06	3.50588e+06	6.34044e+06	6.46031e+06	9.03466e+06	5.33901e+06	5.91742e+06	7.96856e+06	8.01878e+06	6.73305e+06	7.38476e+06	4.77447e+06	4.21887e+06	6.07181e+06	4.81159e+06	3.84727e+06	5.28831e+06	4.27421e+06	4.395e+06
Com_7371_pos	2,4,6-triphenoxy-1,3,5-triazine	_	C21 H15 N3 O3	357.112	3.256	_	_	_	_	_	_	_	_	_	_	358.12	1.60834e+07	1.2678e+07	8.81316e+06	1.04933e+07	1.09324e+07	1.01047e+07	9.56795e+06	9.62336e+06	1.24528e+07	9.61603e+06	1.03857e+07	1.62328e+07	1.11193e+07	6.30373e+06	6.67716e+06	7.44316e+06	4.12815e+06	7.52733e+06	1.48771e+06	2.25346e+06	2.34015e+06	1.13045e+06	2.24301e+06	1.54611e+06	3.48116e+06	5.85045e+06	4.816e+06	5.66901e+06	4.79159e+06	5.04458e+06	2.29404e+06	7.03319e+06	6.3567e+06
Com_7395_pos	TPH	_	C15 H23 N5 O5	335.16	5.936	_	_	_	_	_	_	_	_	_	_	336.167	2.03783e+06	5.13639e+06	4.92805e+06	4.90177e+06	3.06917e+06	3.28299e+06	2.51809e+06	3.02653e+06	1.86003e+06	2.08605e+06	3.35393e+06	5.12814e+06	7.29289e+06	10259336	9.57073e+06	9.71925e+06	1.13085e+07	9.16724e+06	1.29732e+07	1.30833e+07	1.34638e+07	1.09356e+07	1.18165e+07	1.29354e+07	7.15535e+06	5.66806e+06	7.47694e+06	6.6296e+06	6.66988e+06	5.70204e+06	4.40421e+06	5.65139e+06	4.79745e+06
Com_7438_pos	L-Canavanine	Canavanine; L-Canavanine; 2-Amino-4-(guanidinooxy)butyric acid	C5 H12 N4 O3	176.09	1.161	C00308	_	HMDB0002706	_	Organic acids and derivatives	Carboxylic acids and derivatives	Amino acids, peptides, and analogues	_	_	_	177.097	7.37587e+06	7.06159e+06	4.96777e+06	7.15225e+06	7.46784e+06	5.5751e+06	9.56871e+06	1.06805e+07	6.76591e+06	9.92381e+06	7.49436e+06	4.37632e+06	3.06387e+06	3.51005e+06	3.38789e+06	2.46168e+06	2.75869e+06	1.5527e+06	9.55112e+06	5.36043e+06	9.43513e+06	1.12574e+07	6.15112e+06	8.52994e+06	3.64692e+06	5.58824e+06	6.23024e+06	5.69066e+06	3.43484e+06	6.5492e+06	8.32583e+06	7.12575e+06	7.83723e+06
Com_7466_pos	(6E)-7-(2H-1,3-benzodioxol-5-yl)-1-(piperidin-1-yl)hept-6-en-1-one	_	C19 H25 N O3	298.154	5.081	_	_	_	_	_	_	_	_	_	_	299.16	1.01041e+07	1.07911e+07	7.93441e+06	4.65352e+06	6.96058e+06	1.10082e+07	7.05925e+06	9.7521e+06	1.12096e+07	9.80383e+06	6.35572e+06	5.54119e+06	7.32536e+06	7.9266e+06	6.47346e+06	9.03128e+06	1.07712e+07	1.04884e+07	3.43262e+06	4.40656e+06	7.13905e+06	4.63212e+06	3.3797e+06	4.67505e+06	1.00892e+07	6.25149e+06	8.87777e+06	1.17606e+07	8.02117e+06	1.09569e+07	7.39342e+06	7.40458e+06	9.80998e+06
Com_7514_pos	VMK	_	C16 H32 N4 O4 S	716.409	4.901	_	_	_	_	_	_	_	_	_	_	359.212	8.3761e+06	3.96131e+06	3.76226e+06	2.21228e+06	3.86552e+06	1.71974e+07	8.81137e+06	2.99911e+06	1.40532e+07	4.62089e+06	1.72347e+06	5.07298e+06	581711	420127	349112	232864	262541	254177	548970	395525	487740	425407	395823	421516	351665	392430	367935	378608	402885	400578	286149	286266	322214
Com_7531_pos	Cholic acid	Cholic acid; Cholate; 3alpha,7alpha,12alpha-Trihydroxy-5beta-cholanate; 3alpha,7alpha,12alpha-Trihydroxy-5beta-cholanic acid	C24 H40 O5	408.289	9.084	C00695	map00120 Primary bile acid biosynthesis;map00121 Secondary bile acid biosynthesis;map01100 Metabolic pathways;map04976 Bile secretion	HMDB0000619	LMST04010001	Lipids and lipid-like molecules	Steroids and steroid derivatives	Bile acids, alcohols and derivatives	Sterols [ST]	Bile acids and derivatives [ST04]	C24 bile acids, alcohols, and derivatives [ST0401]	409.294	1.50332e+06	1.28022e+06	2.24728e+06	4.12527e+06	1.18776e+06	1.43202e+06	1.86652e+06	1.45082e+06	1.20143e+06	1.08458e+06	879768	2.33525e+06	4.67686e+06	3.72465e+06	4.79161e+06	1.19851e+07	3.98495e+06	6.46163e+06	5.88006e+06	7.96892e+06	4.19117e+06	8.53134e+06	1.19837e+07	8.58287e+06	4.64735e+06	6.8457e+06	6.83228e+06	4.95906e+06	3.90624e+06	5.10142e+06	594548	1.01458e+06	643050
Com_7608_pos	Ranolazine	_	C24 H33 N3 O4	427.244	5.319	_	_	HMDB0014388	_	Benzenoids	Phenol ethers	Anisoles	_	_	_	428.251	1.33135e+06	4.18674e+06	5.89449e+06	5.30885e+06	4.04176e+06	6.73701e+06	1.32875e+07	4.76101e+06	9.955e+06	5.06821e+06	3.76066e+06	7.70678e+06	2.97988e+06	1.62094e+06	1.26903e+06	1.17324e+06	1.56938e+06	1.52488e+06	3.85296e+06	3.02046e+06	4.73304e+06	4.02751e+06	2.67836e+06	2.35689e+06	1.69311e+06	3.23888e+06	3.85277e+06	2.29529e+06	2.19311e+06	2.65526e+06	3.69444e+06	2.83455e+06	4.40767e+06
Com_7646_pos	Stearoyl Ethanolamide	_	C20 H41 N O2	327.314	7.917	_	_	HMDB0013078	_	Organic nitrogen compounds	Organonitrogen compounds	Amines	_	_	_	328.322	6.56518e+06	6.40737e+06	4.24597e+06	5.41481e+06	4.49209e+06	5.56864e+06	4.03743e+06	2.26452e+06	5.96867e+06	8.87529e+06	4.19428e+06	4.65654e+06	4.0244e+06	5.39277e+06	5.77781e+06	7.9537e+06	7.03253e+06	7.76461e+06	6.27417e+06	6.57393e+06	2.87596e+06	6.64668e+06	7.48179e+06	6.02436e+06	3.14473e+06	5.03373e+06	5.50561e+06	4.57197e+06	7.33785e+06	3.42068e+06	8.60777e+06	5.07657e+06	5.84303e+06
Com_7668_pos	N-(1-methyl-3-phenyl-1H-pyrazol-5-yl)-N'-(2-thienyl)urea	_	C15 H14 N4 O S	336.049	1.972	_	_	_	_	_	_	_	_	_	_	337.057	1.42744e+07	1.57098e+07	9.06045e+06	1.04851e+07	9.9381e+06	8.34544e+06	8.01791e+06	9.35837e+06	1.01108e+07	1.478e+07	1.35256e+07	1.44353e+07	9.53022e+06	1.06689e+07	1.04237e+07	6.18712e+06	1.02651e+07	7.84869e+06	7.93092e+06	9.18941e+06	9.97789e+06	7.40005e+06	1.07435e+07	1.26001e+07	9.05333e+06	5.06159e+06	5.20748e+06	6.21011e+06	1.06377e+07	8.95677e+06	1.31611e+07	6.13672e+06	1.52915e+07
Com_7739_pos	2-(2-methyl-1H-indol-3-yl)acetonitrile	_	C11 H10 N2	153.058	5.473	_	_	_	_	_	_	_	_	_	_	154.065	4.24549e+06	3.2699e+06	4.63813e+06	1.56752e+06	3.82753e+06	4.30594e+06	3.62807e+06	6.48375e+06	6.21819e+06	1.07278e+07	5.9566e+06	4.43517e+06	6.91349e+06	1.28919e+06	4.69672e+06	1.37095e+06	2.53446e+06	2.4315e+06	4.90323e+06	4.13195e+06	3.44918e+06	4.71972e+06	4.78428e+06	3.15063e+06	2.65368e+06	3.03678e+06	4.36357e+06	2.96552e+06	2.6783e+06	2.68179e+06	1.08057e+07	7.09909e+06	1.74055e+07
Com_7824_pos	(2E)-4-Hydroxy-3,7-dimethyl-2,6-octadien-1-yl beta-D-glucopyranoside	_	C16 H28 O7	349.213	4.864	_	_	_	_	_	_	_	_	_	_	350.221	2.95762e+06	1.83768e+06	1.41522e+06	1.54112e+06	1.73251e+06	7.16789e+06	1.27551e+07	874792	3.86023e+06	3.14159e+06	1.74892e+06	1.63464e+06	974888	469861	397096	425757	440126	321355	651718	357493	1.46978e+06	484777	585347	615410	1.29722e+06	594470	476863	1.57111e+06	780970	1.07578e+06	1.6939e+06	1.73141e+06	745339
Com_7840_pos	8-HEPE	_	C20 H30 O3	300.209	7.72	_	_	_	_	_	_	_	_	_	_	301.216	7.03648e+06	6.40013e+06	5.33486e+06	5.3103e+06	4.15808e+06	5.6221e+06	5.25114e+06	5.3661e+06	1.31218e+07	5.21192e+06	4.35994e+06	5.81095e+06	8.2617e+06	6.89827e+06	7.74181e+06	8.25164e+06	8.69311e+06	1.03149e+07	8.22087e+06	1.04533e+07	1.23836e+07	9.18428e+06	1.1301e+07	1.18581e+07	9.18342e+06	6.56268e+06	6.58038e+06	5.95089e+06	5.74897e+06	5.69051e+06	1.33701e+07	1.40747e+07	1.63792e+07
Com_7880_pos	3-Methylindole	Skatole; 3-Methylindole	C9 H9 N	131.074	5.658	C08313	_	HMDB0000466	_	Organoheterocyclic compounds	Indoles and derivatives	Indoles	_	_	_	132.081	4.86778e+06	5.20092e+06	5.21523e+06	9.32473e+06	5.59322e+06	3.75343e+06	5.92867e+06	4.80554e+06	5.25879e+06	4.30033e+06	6.52668e+06	1.09118e+07	7.27746e+06	1.29671e+07	6.71588e+06	4.515e+06	4.13518e+06	3.60949e+06	5.36595e+06	4.08491e+06	3.72471e+06	4.41102e+06	3.70588e+06	3.65627e+06	7.30205e+06	4.87242e+06	9.043e+06	5.23804e+06	6.46582e+06	8.89744e+06	4.29454e+06	5.97905e+06	5.74711e+06
Com_7971_pos	Methyl 3-indolyacetate	_	C11 H11 N O2	189.079	5.291	_	_	_	_	_	_	_	_	_	_	190.086	9.83665e+06	8.28111e+06	8.56516e+06	6.90121e+06	8.98584e+06	7.12679e+06	7.03276e+06	8.19947e+06	7.77281e+06	9.09333e+06	8.0942e+06	9.84495e+06	1.09239e+07	7.55888e+06	9.6748e+06	7.31579e+06	9.43119e+06	8.70564e+06	1.06623e+07	6.32297e+06	7.57363e+06	6.56686e+06	6.85079e+06	9.34595e+06	9.68943e+06	7.63655e+06	7.54472e+06	1.06656e+07	9.63664e+06	8.15881e+06	9.86607e+06	1.24858e+07	1.31198e+07
Com_7984_pos	6-Methylquinoline	_	C10 H9 N	143.074	5.835	_	_	HMDB0033115	_	Organoheterocyclic compounds	Quinolines and derivatives	_	_	_	_	144.081	7.39027e+06	7.43508e+06	5.88644e+06	6.4405e+06	7.31322e+06	5.59257e+06	9.8022e+06	7.948e+06	6.29249e+06	7.09908e+06	5.45418e+06	6.45577e+06	8.20818e+06	4.61347e+06	4.05674e+06	4.54449e+06	3.70642e+06	3.65184e+06	7.81665e+06	6.25875e+06	8.04404e+06	9.21048e+06	7.09486e+06	6.6104e+06	9.1461e+06	8.79378e+06	6.85649e+06	6.99066e+06	6.82472e+06	9.56909e+06	1.17303e+07	9.0854e+06	1.23986e+07
Com_8014_pos	1-(2-furyl)pentane-1,4-dione	_	C9 H10 O3	188.045	5.771	_	_	_	_	_	_	_	_	_	_	189.053	1.69701e+06	3.04136e+06	1.97902e+06	2.75804e+06	2.31096e+06	1.46747e+06	749571	1.28271e+06	1.2916e+06	1.58224e+06	2.19708e+06	2.08887e+06	1.15181e+07	6.8184e+06	7.75612e+06	1.92506e+06	1.53178e+06	3.32485e+06	1.15262e+07	2.95204e+06	3.16678e+06	2.50168e+06	2.62866e+06	4.54206e+06	1.41834e+06	1.13133e+06	1.02821e+06	1.23192e+06	1.09487e+06	1.34047e+06	1.08333e+06	901747	1.2244e+06
Com_8056_pos	ACar 18:0	_	C25 H50 N O4	427.367	8.821	_	_	_	_	_	_	_	_	_	_	428.374	2.53741e+06	3.55749e+06	1.07271e+07	5.41773e+06	1.64352e+06	3.1319e+06	2.43392e+06	1.4697e+06	1.96e+06	2.45249e+06	2.00483e+06	4.973e+06	2.61204e+06	5.92562e+06	6.68599e+06	1.33951e+06	1.16739e+06	2.03208e+06	1.27051e+06	1.27356e+06	414119	716528	1.32227e+06	557620	1.20707e+06	1.48282e+06	1.80457e+06	1.70959e+06	895186	734383	566422	1.09621e+06	447693
Com_8065_pos	PC (16:0/18:5)	_	C42 H74 N O8 P	751.514	11.372	_	_	_	_	_	_	_	_	_	_	752.521	7.40886e+06	5.58244e+06	5.29572e+06	5.90862e+06	7.20712e+06	8.16543e+06	8.92189e+06	9.03804e+06	1.08081e+07	1.03613e+07	9.54282e+06	1.31729e+07	9.90934e+06	7.58782e+06	7.81731e+06	6.45962e+06	6.99972e+06	6.68764e+06	4.60699e+06	5.26558e+06	3.91765e+06	3.10337e+06	1.75093e+06	2.25205e+06	2.83975e+06	2.75727e+06	3.79588e+06	4.37327e+06	4.15285e+06	6.19595e+06	2.0832e+07	1.82837e+07	1.30892e+07
Com_8074_pos	3-(propan-2-yl)-octahydropyrrolo[1,2-a]pyrazine-1,4-dione	_	C10 H16 N2 O2	214.132	5.601	_	_	_	_	_	_	_	_	_	_	215.139	1.04867e+07	6.47191e+06	2.83672e+06	5.71043e+06	5.18514e+06	7.62053e+06	6.6584e+06	8.83887e+06	5.15287e+06	6.29065e+06	5.11883e+06	3.63782e+06	6.02263e+06	1.26067e+06	2.54246e+06	5.27133e+06	1.96024e+06	1.61967e+06	1.51313e+06	1.61952e+06	2.92255e+06	2.09475e+06	1.63436e+06	1.73138e+06	3.20483e+06	466117	2.89592e+06	3.25338e+06	1.78003e+06	9.94362e+06	3.16611e+06	2.49389e+06	2.9283e+06
Com_8133_pos	2-(Dimethylamino)Guanosine	_	C12 H17 N5 O5	311.122	1.337	_	_	_	_	_	_	_	_	_	_	312.129	4.91119e+06	3.86915e+06	4.21686e+06	6.18449e+06	4.48735e+06	2.71177e+06	2.8887e+06	2.9227e+06	2.65896e+06	4.26566e+06	4.87202e+06	3.82261e+06	7.08431e+06	7.7325e+06	5.56524e+06	4.5126e+06	1.19028e+07	5.48286e+06	4.11349e+06	3.55666e+06	2.54918e+06	1.52525e+06	2.93022e+06	2.61515e+06	6.4032e+06	6.1801e+06	8.65773e+06	3.16208e+06	7.88075e+06	4.77228e+06	4.21571e+06	4.61404e+06	3.59912e+06
Com_8258_pos	LPC 22:6	_	C30 H50 N O7 P	567.334	9.053	_	_	_	LMGP01050056	_	_	_	Glycerophospholipids [GP]	Glycerophosphocholines [GP01]	Monoacylglycerophosphocholines [GP0105]	568.341	492819	644838	862669	1.4303e+06	523374	761074	1.61249e+06	1.17988e+06	537222	613587	284485	735176	5.58184e+06	3.63773e+06	3.75765e+06	6.28693e+06	6.65201e+06	4.01138e+06	6.37838e+06	6.86904e+06	4.27221e+06	6.58881e+06	8.47694e+06	8.21261e+06	9.19349e+06	7.67738e+06	8.47204e+06	4.72411e+06	4.63428e+06	5.22951e+06	1.00913e+06	853181	1.15506e+06
Com_8269_pos	ACar 22:0	_	C29 H58 N O4	483.43	9.973	_	_	_	_	_	_	_	_	_	_	484.437	1.1941e+06	1.96689e+06	847209	1.35769e+06	1.0999e+06	779681	443020	489487	1.09369e+06	644411	476964	1.16217e+06	560591	1.29819e+06	1.26562e+06	9.13763e+06	6.12645e+06	8.99199e+06	474302	1.71758e+06	1.08612e+06	2.02e+06	4.22884e+06	1.76009e+06	1.51761e+06	785133	1.00238e+06	1.1065e+06	1.4587e+06	615976	2.16867e+06	1.84911e+06	1.82985e+06
Com_8287_pos	Tyrosylalanine	_	C12 H16 N2 O4	252.112	3.11	_	_	HMDB0029098	_	Organic acids and derivatives	Carboxylic acids and derivatives	Amino acids, peptides, and analogues	_	_	_	253.119	1.54661e+06	1.27173e+06	658084	560296	953703	5.06414e+06	1.17586e+07	566409	3.09231e+06	437908	574668	573667	555778	718064	597847	259493	355496	610015	473151	330298	426403	330118	321758	191073	385979	483083	520575	583853	608935	179235	296861	539635	440580
Com_8340_pos	Decanoylcarnitine	_	C17 H33 N O4	315.241	6.442	_	_	HMDB0000651	LMFA07070059	Lipids and lipid-like molecules	Fatty Acyls	Fatty acid esters	Fatty Acyls [FA]	Fatty esters [FA07]	Fatty acyl carnitines [FA0707]	316.248	5.20916e+06	7.60322e+06	1.02462e+07	8.93726e+06	6.77077e+06	5.40678e+06	4.90999e+06	5.14725e+06	4.8778e+06	3.99904e+06	5.41939e+06	6.39276e+06	4.04192e+06	9.73482e+06	6.55568e+06	1.33712e+06	2.01115e+06	3.95911e+06	3.58264e+06	794663	670209	864143	640832	841204	2.85417e+06	1.81491e+06	1.95438e+06	2.78703e+06	1.59758e+06	1.24391e+06	2.0508e+06	2.81773e+06	1.70162e+06
Com_8381_pos	1-morpholino-3-(4-nitrophenoxy)propan-2-ol	_	C13 H18 N2 O5	282.123	4.758	_	_	_	_	_	_	_	_	_	_	283.13	1.56514e+06	3.26621e+06	1.62126e+06	1.97942e+06	2.80843e+06	3.45641e+06	1.16301e+07	989630	2.70918e+06	1.02412e+06	800150	944551	529392	468870	534189	356086	575752	403379	329616	486356	455275	472194	291396	318004	513711	436343	379875	582794	699920	441916	332350	526921	422211
Com_8385_pos	1-[4-(2,4-dichlorophenoxy)phenyl]-3,3-di(methylthio)prop-2-en-1-one	_	C17 H14 Cl2 O2 S2	318.039	5.489	_	_	_	_	_	_	_	_	_	_	319.046	359539	436139	597815	497919	392823	440189	417017	379120	298252	354266	453516	464668	413709	495597	471507	297976	374105	308279	458547	408062	286930	9.49961e+06	412646	434097	421019	294116	305773	315369	417213	222237	361798	431237	397705
Com_8526_pos	L-Tyrosinemethylester	L-Tyrosine methyl ester	C10 H13 N O3	195.089	1.386	C03404	_	_	_	_	_	_	_	_	_	196.096	1.76946e+06	3.27307e+06	5.57344e+06	2.97534e+06	1.91397e+06	1.10698e+06	3.1022e+06	1.76376e+06	2.27782e+06	1.65227e+06	2.39792e+06	7.36756e+06	3.69459e+06	2.44767e+06	4.10772e+06	1.64138e+06	1.44953e+06	1.76366e+06	1.05824e+07	2.40921e+06	6.40261e+06	1.74261e+06	4.3565e+06	7.00735e+06	1.53767e+06	901626	930413	1.49635e+06	1.27202e+06	1.64528e+06	1.10549e+06	1.43655e+06	1.01418e+06
Com_8532_pos	DRH	_	C16 H26 N8 O6	426.202	5.393	_	_	_	_	_	_	_	_	_	_	427.209	2.02544e+06	2.00156e+06	1.88926e+06	1.32188e+06	2.74069e+06	2.49692e+06	1.13238e+07	2.35276e+06	1.20071e+06	1.88635e+06	1.03755e+06	2.37387e+06	439273	429694	410781	265745	338357	312844	1.42589e+06	1.12915e+06	859883	1.51755e+06	1.19906e+06	1.34487e+06	611136	729640	468705	694363	847728	769159	1.5924e+06	1.50756e+06	2.92201e+06
Com_8683_pos	Androsterone	Androsterone; 3alpha-Hydroxy-5alpha-androstan-17-one	C19 H30 O2	272.214	8.532	C00523	map00140 Steroid hormone biosynthesis	HMDB0000031	LMST02020001	Lipids and lipid-like molecules	Steroids and steroid derivatives	Androstane steroids	Sterols [ST]	Steroids [ST02]	C19 steroids (androgens) and derivatives [ST0202]	273.222	6.435e+06	8.59044e+06	8.87003e+06	6.98605e+06	8.21328e+06	8.35814e+06	1.10484e+07	9.38424e+06	8.39352e+06	6.34974e+06	8.55325e+06	6.01904e+06	4.59531e+06	5.69879e+06	5.58256e+06	1.6833e+06	1.65503e+06	3.0336e+06	8.79271e+06	1.55866e+06	2.29094e+06	2.67209e+06	2.00233e+06	2.10992e+06	2.18025e+06	1.85513e+06	1.36102e+06	2.68385e+06	1.8653e+06	1.95441e+06	7.44519e+06	7.80353e+06	9.57537e+06
Com_8685_pos	N-allyl-2-(2-methyl-1-benzofuran-3-yl)acetamide	_	C14 H15 N O2	229.11	6.63	_	_	_	_	_	_	_	_	_	_	230.117	4.55441e+06	7.28384e+06	6.31588e+06	1.29006e+07	5.23409e+06	5.18117e+06	5.10299e+06	4.76176e+06	3.59698e+06	3.08599e+06	5.14223e+06	1.04444e+07	8.1021e+06	9.83378e+06	9.68238e+06	1.19556e+07	1.0815e+07	1.18249e+07	6.82385e+06	9.92298e+06	1.05716e+07	7.18317e+06	8.43397e+06	1.00808e+07	9.51733e+06	6.26387e+06	4.56288e+06	5.6684e+06	6.53382e+06	5.27161e+06	2.03921e+06	2.61231e+06	1.94892e+06
Com_8754_pos	Asaraldehyde	_	C10 H12 O4	196.074	1.88	_	_	HMDB0029648	_	Benzenoids	Benzene and substituted derivatives	Benzoyl derivatives	_	_	_	197.081	3.26471e+06	2.0564e+06	1.24535e+06	1.14611e+06	2.40877e+06	1.4244e+06	1.84408e+06	2.31094e+06	2.53066e+06	2.33567e+06	1.27268e+06	5.90527e+06	3.12526e+06	4.69505e+06	4.78517e+06	3.16998e+06	3.81008e+06	3.32078e+06	1.84581e+06	1.30107e+06	950155	1.10231e+06	1.26364e+06	743613	4.65686e+06	4.51414e+06	6.24599e+06	3.55159e+06	8.85149e+06	3.85865e+06	3.29734e+06	4.48883e+06	3.40307e+06
Com_8841_pos	ethyl 1-(3-nitro-2-thienyl)piperidine-4-carboxylate	_	C12 H16 N2 O4 S	266.073	5.352	_	_	_	_	_	_	_	_	_	_	267.081	2.20144e+06	2.15029e+06	2.61674e+06	4.79434e+06	1.39486e+06	2.17246e+06	1.97595e+06	2.5031e+06	1.64765e+06	1.16668e+06	1.61235e+06	2.96539e+06	3.81833e+06	2.82633e+06	2.91235e+06	3.61784e+06	3.27632e+06	2.55104e+06	1.00601e+07	8.16101e+06	8.86348e+06	7.54747e+06	8.5059e+06	1.03195e+07	5.21482e+06	3.59407e+06	1.86171e+06	3.84816e+06	3.52674e+06	2.88627e+06	2.82328e+06	1.76642e+06	2.34825e+06
Com_8880_pos	NPK	_	C15 H27 N5 O5	339.191	4.94	_	_	_	_	_	_	_	_	_	_	340.198	6.63166e+06	3.24498e+06	7.52243e+06	3.58273e+06	4.19459e+06	4.52022e+06	1.0718e+07	5.0595e+06	5.80041e+06	2.13842e+06	3.14445e+06	6.01293e+06	3.26626e+06	2.0858e+06	1.1109e+06	1.23276e+06	1.4295e+06	2.02349e+06	1.02683e+06	912101	1.21647e+06	1.12789e+06	793808	1.74893e+06	2.51493e+06	2.53283e+06	2.65692e+06	3.33538e+06	2.39306e+06	1.65853e+06	640744	1.03581e+06	997053
Com_8924_pos	PC (14:1e/5:0)	_	C27 H54 N O7 P	535.365	10.245	_	_	_	_	_	_	_	_	_	_	536.372	1.43202e+06	988043	596147	1.02364e+06	1.10782e+06	1.00077e+06	855598	932982	1.00025e+06	1.32569e+06	780017	1.08016e+06	1.35466e+06	2.17305e+06	2.68135e+06	2.275e+06	1.47233e+06	3.01856e+06	1.10394e+06	3.36035e+06	1.85015e+06	4.06414e+06	6.40518e+06	2.42026e+06	4.97938e+06	7.54993e+06	6.27583e+06	4.8074e+06	5.03894e+06	4.17834e+06	1.2003e+06	1.15287e+06	1.36178e+06
Com_8993_pos	(5E)-7-methylidene-10-oxo-4-(propan-2-yl)undec-5-enoic acid	_	C15 H24 O3	269.2	7.569	_	_	_	_	_	_	_	_	_	_	270.207	1.1658e+06	1.27795e+06	909181	1.69237e+06	671851	826663	491929	621012	700388	599133	705151	2.28296e+06	1.7675e+06	3.77155e+06	2.80624e+06	3.83522e+06	6.04396e+06	4.16397e+06	2.9103e+06	6.50306e+06	6.25297e+06	7.81274e+06	9.357e+06	8.97029e+06	3.8494e+06	2.63443e+06	2.32615e+06	3.30048e+06	4.60523e+06	2.60308e+06	682132	625699	514737
Com_9065_pos	FPK	_	C20 H30 N4 O4	372.213	1.538	_	_	_	_	_	_	_	_	_	_	373.22	7.55264e+06	6.9865e+06	5.57249e+06	7.45795e+06	9.86551e+06	1.01831e+07	4.57846e+06	6.69829e+06	7.84557e+06	8.46889e+06	8.59485e+06	1.21296e+07	5.28622e+06	3.80652e+06	2.76051e+06	4.38455e+06	4.47972e+06	2.85974e+06	958800	936701	1.84451e+06	700994	1.00541e+06	1.63159e+06	3.46617e+06	2.92788e+06	2.62467e+06	2.73071e+06	2.75318e+06	3.57569e+06	1.48867e+06	2.67417e+06	1.64022e+06
Com_9135_pos	L-Histidinol	L-Histidinol	C6 H11 N3 O	141.091	1.185	C00860	map00340 Histidine metabolism;map01100 Metabolic pathways;map01110 Biosynthesis of secondary metabolites;map01230 Biosynthesis of amino acids	HMDB0003431	_	Organic nitrogen compounds	Organonitrogen compounds	Amines	_	_	_	142.098	2.49363e+06	2.89903e+06	2.05757e+06	2.07941e+06	1.94432e+06	2.32536e+06	2.04395e+06	2.37658e+06	3.31726e+06	2.82302e+06	1.9961e+06	2.0171e+06	1.36603e+06	1405804	1.55174e+06	1.98111e+06	1.42883e+06	2.12231e+06	8.03895e+06	2.8837e+06	2.5814e+06	1.22098e+06	1.93624e+06	1.87279e+06	2.51051e+06	874253	7.38743e+06	2.19697e+06	3.04929e+06	1.71154e+06	2.61477e+06	2.79457e+06	2.40254e+06
Com_9194_pos	1-(3,4-dimethylphenyl)-3-piperidinopyrrolidine-2,5-dione	_	C17 H22 N2 O2	572.341	3.778	_	_	_	_	_	_	_	_	_	_	287.178	1.67002e+06	848066	709791	882573	971162	3.22701e+06	1.02164e+07	2.34351e+06	2.53281e+06	2.06593e+06	656707	2.38297e+06	1.145e+06	470836	257449	242916	183665	229365	157184	152017	166422	207576	139220	151878	123909	223222	238443	191655	114692	246056	177459	201862	175375
Com_9205_pos	EPH	_	C16 H23 N5 O6	363.156	4.811	_	_	_	_	_	_	_	_	_	_	364.163	5.5921e+06	8.90933e+06	8.83919e+06	5.4819e+06	7.18338e+06	9.0088e+06	3.9019e+06	6.48804e+06	7.81815e+06	5.07189e+06	7.00043e+06	8.63024e+06	4.19176e+06	6.24972e+06	3.7498e+06	7.80555e+06	5.53991e+06	6.16029e+06	5.73879e+06	6.94926e+06	9.33396e+06	6.67414e+06	7.0836e+06	9.55961e+06	6.97907e+06	3.65458e+06	4.56913e+06	8.73095e+06	7.15805e+06	6.67898e+06	6.15631e+06	3.15402e+06	4.00364e+06
Com_9209_pos	DKK	_	C16 H31 N5 O6	389.229	1.168	_	_	_	_	_	_	_	_	_	_	195.622	3.04013e+06	4.25086e+06	3.58505e+06	5.03724e+06	2.79407e+06	4.92989e+06	3.0409e+06	3.26473e+06	5.09934e+06	4.25052e+06	3.08136e+06	1.18424e+07	3.05703e+06	1.83802e+06	2.02324e+06	1.19638e+06	1.0984e+06	2.08196e+06	762347	666783	818016	906116	947954	795685	1.45738e+06	1.45102e+06	1.97132e+06	1.18003e+06	1.53641e+06	1.29905e+06	845555	749615	876977
Com_9235_pos	Palmitoyl ethanolamide	_	C18 H37 N O2	299.283	9.579	_	_	HMDB0002100	LMFA08040057	Organic acids and derivatives	Carboximidic acids and derivatives	Carboximidic acids	Fatty Acyls [FA]	Fatty amides [FA08]	N-acyl ethanolamides (endocannabinoids) [FA0804]	300.29	3.08889e+06	2.65986e+06	1.58302e+06	1.99772e+06	2.07734e+06	2.3643e+06	1.47364e+06	2.65726e+06	2.45215e+06	2.50836e+06	1.73809e+06	2.89823e+06	2.17293e+06	1.35541e+06	2.40663e+06	3.52555e+06	3.28338e+06	4.35541e+06	1.75559e+06	2.63891e+06	1.88759e+06	2.13422e+06	2.45891e+06	2.20767e+06	4.74751e+06	1.75435e+06	4.12076e+06	5.34981e+06	6.10703e+06	1.75634e+06	3.45333e+06	3.65475e+06	4.12889e+06
Com_9253_pos	SMK	_	C14 H28 N4 O5 S	728.351	5.075	_	_	_	_	_	_	_	_	_	_	365.183	4.48882e+06	2.76649e+06	3.53273e+06	2.21985e+06	2.86341e+06	8.49546e+06	1.01153e+07	4.2364e+06	6.18717e+06	1.99e+06	2.3492e+06	5.52949e+06	1.88628e+06	865925	778272	1.17353e+06	616403	672699	508293	493723	507106	500285	437842	591859	684008	638093	582539	681627	741824	798229	670002	680267	618169
Com_9265_pos	Hexanoylcarnitine	_	C13 H25 N O4	259.179	5.622	_	_	HMDB0000756	LMFA07070070	Lipids and lipid-like molecules	Fatty Acyls	Fatty acid esters	Fatty Acyls [FA]	Fatty esters [FA07]	Fatty acyl carnitines [FA0707]	260.186	8.22146e+06	6.87301e+06	963805	5.89778e+06	5.65469e+06	6.17899e+06	938289	3.9406e+06	7.21549e+06	7.5283e+06	5.36843e+06	5.64484e+06	7.13435e+06	1.14364e+07	8.98891e+06	4.25758e+06	4.61124e+06	5.02464e+06	5.94799e+06	4.60418e+06	6.87599e+06	5.71999e+06	3.67124e+06	4.48891e+06	6.90701e+06	172809	6.03794e+06	7.7347e+06	4.65366e+06	7.62687e+06	6.81447e+06	7.34802e+06	7.19118e+06
Com_9300_pos	1-(3-ethyl-2,4-dihydroxy-6-methoxyphenyl)butan-1-one	_	C13 H18 O4	220.11	6.312	_	_	_	_	_	_	_	_	_	_	221.117	3.45436e+06	2.3702e+06	1.8594e+06	2.36446e+06	2.38387e+06	2.85203e+06	1.00326e+07	2.36291e+06	2.53458e+06	3.07284e+06	2.07008e+06	1.99398e+06	2.32968e+06	2.1611e+06	2.28449e+06	2.41088e+06	2.31726e+06	2.68604e+06	1.9151e+06	2.08548e+06	2.58908e+06	1.61841e+06	1.71316e+06	2.43435e+06	1.81438e+06	1.43281e+06	1.46732e+06	1.65487e+06	1.37375e+06	1.70632e+06	3.60461e+06	2.18889e+06	2.58585e+06
Com_9329_pos	Maltopentaose	_	C30 H52 O26	828.276	1.515	_	_	HMDB0012254	_	Organic oxygen compounds	Organooxygen compounds	Carbohydrates and carbohydrate conjugates	_	_	_	829.283	8.6748e+06	9.2556e+06	6.16928e+06	5.44101e+06	9.64343e+06	9.45986e+06	4.70633e+06	5.02988e+06	9.52603e+06	8.85507e+06	7.50854e+06	3.4782e+06	3.53821e+06	3.46028e+06	3.46997e+06	2.41046e+06	2.76274e+06	2.84012e+06	3.81919e+06	2.37061e+06	2.39052e+06	2.2162e+06	2.32492e+06	2.45264e+06	7.42063e+06	5.45246e+06	5.96165e+06	7.76254e+06	8.0947e+06	5.55397e+06	8.65752e+06	8.17733e+06	4.81481e+06
Com_9482_pos	ENK	_	C15 H27 N5 O7	389.192	1.515	_	_	_	_	_	_	_	_	_	_	390.199	4.16202e+06	5.58023e+06	8.12162e+06	5.49566e+06	4.37029e+06	5.08932e+06	3.42745e+06	5.08818e+06	3.27736e+06	4.22348e+06	5.17035e+06	1.13611e+07	5.18909e+06	4.92517e+06	5.68547e+06	2.77237e+06	3.03807e+06	3.23587e+06	2.51502e+06	2.16717e+06	1.36709e+06	1.63573e+06	1.51695e+06	2.68978e+06	2.76e+06	3.30844e+06	2.4628e+06	2.66982e+06	3.14338e+06	2.47854e+06	1.69372e+06	2.48765e+06	1.69981e+06
Com_9496_pos	FRH	_	C21 H30 N8 O4	480.222	5.61	_	_	_	_	_	_	_	_	_	_	481.229	2.0164e+06	2.6269e+06	886525	1.77398e+06	900752	3.42106e+06	3.68226e+06	1.84754e+06	2.53648e+06	1.66732e+06	1.76322e+06	1.06688e+06	1.68717e+06	1.56603e+06	720364	1.25826e+06	606023	985978	5.41016e+06	7.08032e+06	8.57616e+06	7.95816e+06	6.42251e+06	8.83589e+06	2.18362e+06	247008	1.12749e+06	1.52749e+06	1.17938e+06	979429	719816	2.24465e+06	954054
Com_9507_pos	TLK	_	C16 H32 N4 O5	342.228	4.856	_	_	_	_	_	_	_	_	_	_	343.235	5.1621e+06	783617	6.92712e+06	3.45417e+06	4.75376e+06	1.16296e+06	5.52837e+06	749414	5.17566e+06	3.78392e+06	5.11795e+06	4.00896e+06	1.09087e+06	3.46306e+06	1.10879e+06	1.28957e+06	2.68323e+06	1.33579e+06	743495	1.55443e+06	1.05492e+06	1.09028e+06	1.45538e+06	1.37154e+06	2.55417e+06	1.2935e+06	1.09159e+06	8.33381e+06	3.16001e+06	2.05427e+06	560255	1.18108e+06	863863
Com_9538_pos	Morphine D3	_	C17 H16 [2]H3 N O3	288.152	5.634	_	_	_	_	_	_	_	_	_	_	289.159	4.57044e+06	5.29171e+06	2.88887e+06	9.75116e+06	1.12123e+07	3.60125e+06	1.47875e+06	2.68942e+06	3.5475e+06	4.10043e+06	5.30581e+06	8.19241e+06	4.00036e+06	8.48344e+06	3.67047e+06	2.99582e+06	3.76315e+06	2.44623e+06	2.80116e+06	3.38675e+06	3.19195e+06	3.13154e+06	3.07409e+06	3.366e+06	3.70643e+06	2.28929e+06	4.41814e+06	3.62815e+06	5.20195e+06	6.29932e+06	5.84779e+06	5.44085e+06	5.39536e+06
Com_9695_pos	2-{[3-(2,3,4,5,6-pentamethylphenyl)prop-2-ynyl]oxy}tetrahydro-2H-pyran	_	C19 H26 O2	286.197	9.276	_	_	_	_	_	_	_	_	_	_	287.205	910337	620012	521123	566956	668740	829779	477359	461455	896498	598551	580452	504168	1.64503e+06	2.61049e+06	3.42607e+06	6.74804e+06	1.07451e+07	4.16836e+06	788487	1.02544e+06	727486	1.25693e+06	1.77478e+06	1339790	524752	433347	459051	366682	440668	418568	1.17232e+06	750484	563772
Com_9717_pos	2'-O-Methylcytidine	_	C10 H15 N3 O5	257.102	2.79	_	_	HMDB0242132	_	Nucleosides, nucleotides, and analogues	Pyrimidine nucleosides	_	_	_	_	258.109	2.91776e+06	3.45202e+06	3.66084e+06	3.60858e+06	3.84167e+06	2.8616e+06	4.44658e+06	3.67619e+06	4.03433e+06	2.82112e+06	2.0553e+06	1.33726e+06	1.97282e+06	1.75165e+06	1.74456e+06	1.54112e+06	1.98507e+06	1.95374e+06	3.55629e+06	2.97271e+06	6.91775e+06	6.26963e+06	2.85836e+06	2.89775e+06	3.34218e+06	6.66705e+06	4.8828e+06	6.39165e+06	3.061e+06	7.22347e+06	3.0985e+06	2.3755e+06	1.21559e+06
Com_9749_pos	7-Methylxanthine	7-Methylxanthine	C6 H6 N4 O2	166.049	4.904	C16353	map00232 Caffeine metabolism;map01100 Metabolic pathways;map01110 Biosynthesis of secondary metabolites;map01120 Microbial metabolism in diverse environments	HMDB0001991	_	Organoheterocyclic compounds	Imidazopyrimidines	Purines and purine derivatives	_	_	_	167.057	2.35036e+06	2.12957e+06	2.4848e+06	2.33184e+06	2.15832e+06	2.31747e+06	2.17413e+06	2.17545e+06	1.95342e+06	1.98966e+06	2.2031e+06	1.39696e+06	2.2769e+06	2.59121e+06	2.82272e+06	3.27598e+06	3.4941e+06	2.85609e+06	1.14668e+06	5.16547e+06	6.6877e+06	7.64131e+06	6.21327e+06	6.30458e+06	4.66689e+06	4.82364e+06	4.32726e+06	6.21523e+06	3.97542e+06	5.47715e+06	2.9009e+06	2.41941e+06	4.58856e+06
Com_9806_pos	LPH	_	C17 H27 N5 O4	365.207	4.938	_	_	_	_	_	_	_	_	_	_	366.214	1.88087e+06	1.6173e+06	4.34744e+06	2.76703e+06	2.46799e+06	2.88894e+06	9.27881e+06	3.92142e+06	3.2864e+06	2.39075e+06	2.6458e+06	1.99644e+06	1.75347e+06	620318	1.38421e+06	1.23405e+06	1.46149e+06	1.24336e+06	1.44601e+06	1.27818e+06	1.49947e+06	1.36979e+06	1.14337e+06	918223	1.09084e+06	1.33719e+06	1.53802e+06	1.62017e+06	1.25699e+06	1.17142e+06	768467	681596	1.2113e+06
Com_9818_pos	L-arginine	_	C6 H14 N4 O2	174.112	3.96	_	_	HMDB0000517	_	Organic acids and derivatives	Carboxylic acids and derivatives	Amino acids, peptides, and analogues	_	_	_	175.119	782371	1.21487e+07	700499	840415	743784	552812	548924	489519	724933	606378	751182	984413	677474	1.72157e+06	534939	450709	433478	383204	476097	354041	387788	405861	364106	481629	544858	700826	560907	370528	728230	667344	883150	627626	666609
Com_9830_pos	GPH	_	C13 H19 N5 O4	309.144	1.462	_	_	_	_	_	_	_	_	_	_	310.152	5.37746e+06	6.24401e+06	6.74225e+06	6.6068e+06	5.89297e+06	6.20484e+06	2.96146e+06	5.14672e+06	4.50744e+06	4.42405e+06	7.78796e+06	1.07556e+07	6.14941e+06	7.00762e+06	4.78367e+06	4.43646e+06	4.20362e+06	5.71405e+06	2.56063e+06	2.70554e+06	2.73355e+06	2.42627e+06	2.36127e+06	2.80785e+06	4.37359e+06	4.84784e+06	4.3364e+06	3.72331e+06	3.9118e+06	3.79895e+06	3.74361e+06	3.71848e+06	3.72561e+06
Com_9923_pos	(11E,15Z)-9,10,13-trihydroxyoctadeca-11,15-dienoic acid	_	C18 H32 O5	350.206	7.112	_	_	_	_	_	_	_	_	_	_	351.213	1.80628e+06	3.14549e+06	3.26323e+06	1.50387e+06	2.64432e+06	2.68122e+06	1.67808e+06	2.40508e+06	2.73803e+06	2.33897e+06	2.80486e+06	3.13707e+06	7.62712e+06	6.91203e+06	9.37249e+06	7.1589e+06	7.36708e+06	8.17001e+06	4.0348e+06	4.37717e+06	2.66104e+06	5.25418e+06	3.28414e+06	4.10517e+06	4.23121e+06	2.90522e+06	4.50583e+06	3.08987e+06	5.14318e+06	4.46513e+06	4.74391e+06	6.29875e+06	8.9637e+06
Com_10006_pos	1-(4-butylphenyl)-3-(dimethylamino)propan-1-one hydrochloride	_	C15 H23 N O	233.178	6.927	_	_	_	_	_	_	_	_	_	_	234.185	9.2313e+06	8.34872e+06	5.51492e+06	8.55046e+06	5.97399e+06	7.04209e+06	4.82086e+06	5.57389e+06	8.18805e+06	4.03037e+06	5.02297e+06	8.34712e+06	6.83474e+06	6.95562e+06	7.28575e+06	6.9608e+06	7.13051e+06	7.87307e+06	5.57357e+06	6.33142e+06	7.4126e+06	5.37369e+06	7.99466e+06	8.7751e+06	7.64967e+06	3.31121e+06	4.66985e+06	5.29551e+06	4.84446e+06	4.36685e+06	5.18678e+06	5.32639e+06	4.56476e+06
Com_10032_pos	PE (4:0/5:0)	_	C14 H28 N O8 P	369.156	5.635	_	_	_	_	_	_	_	_	_	_	370.164	5.3272e+06	2.24626e+06	1.51001e+06	3.78366e+06	4.59555e+06	3.76713e+06	2.4479e+06	3.13012e+06	3.51656e+06	2.76832e+06	2.59598e+06	2.14392e+06	1.04243e+07	2.35365e+06	5.54986e+06	9.10257e+06	7.37735e+06	6.67154e+06	3.53891e+06	4.10957e+06	7.71054e+06	2.83615e+06	6.16173e+06	5.20802e+06	5.94823e+06	2.43127e+06	3.44216e+06	3.44139e+06	3.82399e+06	5.80515e+06	3.35215e+06	2.65425e+06	4.34817e+06
Com_10094_pos	Folinic acid	Folinic acid; Leucovorin; 5-Formyltetrahydrofolate; L(-)-5-Formyl-5,6,7,8-tetrahydrofolic acid	C20 H23 N7 O7	473.169	5.193	C03479	map00670 One carbon pool by folate;map01100 Metabolic pathways	HMDB0001562	_	Organoheterocyclic compounds	Pteridines and derivatives	Pterins and derivatives	_	_	_	474.176	419506	319661	276808	516190	274168	415641	524408	245755	428383	339392	318826	469062	255430	581899	391226	1.25299e+06	1.86475e+06	1.07204e+06	8.32092e+06	6.59152e+06	5.61248e+06	6.19802e+06	5.93418e+06	7.20754e+06	300165	186502	532667	404669	687946	298578	625866	615519	632073
Com_10103_pos	(2R)-5-hydroxy-7-methoxy-2-phenyl-3,4-dihydro-2H-1-benzopyran-4-one	_	C16 H14 O4	292.074	1.774	_	_	HMDB0242619	_	Phenylpropanoids and polyketides	Flavonoids	O-methylated flavonoids	_	_	_	293.081	2.80901e+06	3.90865e+06	3.39463e+06	2.96384e+06	2.61808e+06	4.0477e+06	3.78384e+06	6.41593e+06	4.60445e+06	6.46361e+06	6.55744e+06	1.03501e+07	7.14667e+06	3.41727e+06	2.6283e+06	3.34384e+06	2.40457e+06	1.78097e+06	1.13648e+06	1.34892e+06	2.27084e+06	1.60802e+06	1.30257e+06	2.3424e+06	2.28535e+06	2.47854e+06	3.48517e+06	2.36475e+06	1.91779e+06	3.99138e+06	1.48414e+06	3.58006e+06	3.18061e+06
Com_10149_pos	Dl-Lanthionine	_	C6 H12 N2 O4 S	208.052	1.301	_	_	HMDB0251521	_	Organic acids and derivatives	Carboxylic acids and derivatives	Amino acids, peptides, and analogues	_	_	_	209.059	769189	590030	444601	7.27249e+06	526080	582164	456265	480159	2.42752e+06	1.39469e+06	550361	2.35367e+06	462506	821839	427874	465548	440692	513298	401847	492751	361565	302182	483216	458208	565282	379093	363394	438800	812933	420477	504542	638815	513576
Com_10192_pos	1-Methyluric acid	1-Methyluric acid	C6 H6 N4 O3	182.043	1.159	C16359	map00232 Caffeine metabolism	HMDB0003099	_	Organoheterocyclic compounds	Imidazopyrimidines	Purines and purine derivatives	_	_	_	183.051	7.30897e+06	7.1684e+06	5.96266e+06	6.96242e+06	7.06288e+06	4.79076e+06	5.64021e+06	8.34612e+06	7.31409e+06	7.33604e+06	5.6022e+06	3.24634e+06	3.30427e+06	2.13886e+06	2.38854e+06	2.47714e+06	2.21879e+06	2.01193e+06	5.16596e+06	4.31926e+06	6.57953e+06	7.17619e+06	3.92944e+06	4.55975e+06	1.54824e+06	3.47598e+06	3.87092e+06	3.45401e+06	2.30246e+06	4.25815e+06	4.9526e+06	5.4528e+06	6.18784e+06
Com_10293_pos	ethyl 5-methoxy-2-methyl-1-phenyl-1H-indole-3-carboxylate	_	C19 H19 N O3	309.141	8.075	_	_	_	_	_	_	_	_	_	_	310.148	486765	345699	243241	582751	286029	458645	565609	378218	397907	449942	348052	330087	764745	1.20406e+06	1.09822e+06	7.41782e+06	2.07788e+06	3.16574e+06	1.82508e+06	5.44524e+06	5.91126e+06	6.81114e+06	6.51767e+06	5.17385e+06	1.44231e+06	1.14339e+06	793475	1.64011e+06	1.11572e+06	1.94151e+06	939075	995046	794047
Com_10334_pos	ACar 16:0	_	C23 H46 N O4	399.336	8.163	_	_	_	_	_	_	_	_	_	_	400.343	3.66557e+06	3.79981e+06	7.52244e+06	5.35457e+06	2.34858e+06	2.96764e+06	3.15166e+06	2.04492e+06	2.38793e+06	2.48574e+06	3.13499e+06	7.30808e+06	3.0156e+06	3.9822e+06	4.18809e+06	1.15704e+06	885563	2.13132e+06	994019	901500	271465	533405	1.21315e+06	821051	1.32955e+06	1.26225e+06	2.16033e+06	825998	778625	636790	294214	625233	462111
Com_10384_pos	2-(2,6-dihydroxyphenyl)-3,5,7-trihydroxy-4H-chromen-4-one	_	C15 H10 O7	302.044	5.473	_	_	_	_	_	_	_	_	_	_	303.051	763704	747631	889592	740939	584549	757351	620552	564158	697709	546304	674864	798178	745530	737484	823940	443410	556695	668606	688073	864629	644548	6.95588e+06	661173	805624	806488	567972	579229	612648	801128	553040	656953	815640	591813
Com_10400_pos	nor-6-xycodol	_	C17 H21 N O4	303.151	6.106	_	_	_	_	_	_	_	_	_	_	304.158	3.59493e+06	5.17367e+06	4.76107e+06	1.00819e+07	6.68347e+06	3.80229e+06	3.16877e+06	2.72623e+06	4.12815e+06	2.62001e+06	5.85518e+06	7.46912e+06	3.90063e+06	8.99328e+06	4.52975e+06	1.93993e+06	4.33853e+06	3.83481e+06	4.12137e+06	3.05085e+06	5.09226e+06	2.81859e+06	4.08325e+06	2.7408e+06	6.04565e+06	5.06817e+06	5.96669e+06	3.33077e+06	5.54751e+06	5.16704e+06	1.65242e+06	3.61665e+06	3.50013e+06
Com_10502_pos	Cys-Gly	Cys-Gly; L-Cysteinylglycine	C5 H10 N2 O3 S	178.042	1.536	C01419	map00480 Glutathione metabolism;map01100 Metabolic pathways	HMDB0257594	_	Organic acids and derivatives	Carboxylic acids and derivatives	Amino acids, peptides, and analogues	_	_	_	179.049	2.09923e+06	5.91545e+06	2.12544e+06	2.90337e+06	5.68148e+06	7.03906e+06	8.35419e+06	1.7834e+06	5.52747e+06	2.55869e+06	2.07092e+06	2.26205e+06	1.27182e+06	1.51294e+06	1.32498e+06	838982	1.07206e+06	1.0963e+06	1.15255e+06	971066	1.29418e+06	987975	949473	906118	1.53578e+06	1.07646e+06	1.00852e+06	1.21122e+06	930121	1.30035e+06	1.13277e+06	1.25688e+06	1.04564e+06
Com_10542_pos	N'2-acetylpyridine-2-carbohydrazide	_	C8 H9 N3 O2	179.07	2.965	_	_	_	_	_	_	_	_	_	_	180.077	2.06866e+06	1.98065e+06	3.19328e+06	1.80936e+06	4.04081e+06	1.82484e+06	4.08944e+06	3.07734e+06	3.44688e+06	3.34796e+06	2.37596e+06	593492	546982	725874	757405	1.45358e+06	696841	1.04034e+06	5.33346e+06	5.13866e+06	4.58854e+06	5.53612e+06	4.85853e+06	4.28287e+06	553558	4.86348e+06	5.93488e+06	7.01085e+06	3.36635e+06	6.47946e+06	5.25534e+06	3.18449e+06	6.67725e+06
Com_10562_pos	SPK	_	C14 H26 N4 O5	312.18	4.942	_	_	_	_	_	_	_	_	_	_	313.188	4.17105e+06	5.67104e+06	7.24306e+06	1.59918e+06	3.78029e+06	2.00715e+06	1.24814e+06	1.30458e+06	1.904e+06	1.95413e+06	2.3145e+06	1.7807e+06	1.63336e+06	1.29928e+06	1.24634e+06	1.10364e+06	1.87133e+06	1.0698e+06	933888	983821	883069	877822	844914	948288	2.96112e+06	1.05931e+06	1.40546e+06	1.45471e+06	2.74075e+06	1.01879e+06	497183	700105	842131
Com_10581_pos	Choline Glycerophosphate	_	C8 H20 N O6 P	257.103	9.813	_	_	HMDB0252858	_	Lipids and lipid-like molecules	Glycerophospholipids	Glycerophosphocholines	_	_	_	258.11	765631	494997	400555	545105	298943	527483	556925	500246	613079	584092	559083	457089	1.1245e+06	2.78666e+06	3.02045e+06	6.13941e+06	3.28617e+06	3.66417e+06	3.25884e+06	7.03467e+06	2.59111e+06	5.31191e+06	7.31072e+06	3.93988e+06	4.15374e+06	5.12581e+06	4.98141e+06	3.77067e+06	4.28935e+06	4.47211e+06	752452	611490	862034
Com_10621_pos	PLK	_	C17 H32 N4 O4	339.217	5.136	_	_	_	_	_	_	_	_	_	_	340.225	1.68692e+06	1.17028e+06	502872	508166	2.22052e+06	2.84952e+06	2.69364e+06	2.12108e+06	2.16163e+06	1.67062e+06	1.80926e+06	2.01107e+06	1.14997e+06	792277	1.30464e+06	1.32218e+06	861921	1.27127e+06	998830	582438	3.45971e+06	1.80762e+06	741706	541710	1.49154e+06	719702	745383	1.41537e+06	725926	6.67239e+06	2.55818e+06	1.37187e+06	3.03476e+06
Com_10671_pos	All-Trans-13,14-Dihydroretinol	_	C20 H32 O	288.246	8.071	_	_	HMDB0011618	LMPR01090047	Lipids and lipid-like molecules	Prenol lipids	Retinoids	Prenol Lipids [PR]	Isoprenoids [PR01]	Retinoids [PR0109]	289.253	650236	945135	663034	402407	661409	919028	458257	272448	557573	488647	391903	380402	369022	570096	506715	876578	699842	835224	3.38386e+06	4.59066e+06	3.4315e+06	5.81823e+06	7.21057e+06	4.40227e+06	942547	473229	544193	834898	662249	731002	470757	388142	293742
Com_10735_pos	2-(4-chlorophenoxy)-2-methyl-N-(6-quinoxalinyl)propanamide	_	C18 H16 Cl N3 O2	341.095	1.313	_	_	_	_	_	_	_	_	_	_	342.102	6.6267e+06	4.41598e+06	5.58934e+06	3.05802e+06	6.12546e+06	3.90744e+06	5.78487e+06	4.38081e+06	6.90181e+06	2.90736e+06	6.28046e+06	1.8273e+06	3.04207e+06	2.94074e+06	2.3145e+06	2.04751e+06	2.31583e+06	2.77996e+06	5.58867e+06	5.401e+06	7.81149e+06	6.58357e+06	4.39392e+06	7.2681e+06	3.8191e+06	2.63036e+06	2.96944e+06	4.44853e+06	3.11747e+06	4.10454e+06	4.82516e+06	5.44388e+06	5.18808e+06
Com_10858_pos	2-(ethylthio)-6-methyl-5-(2-methylallyl)pyrimidin-4-ol	_	C11 H16 N2 O S	224.096	5.478	_	_	_	_	_	_	_	_	_	_	225.103	2.40596e+06	2.6052e+06	2.18365e+06	3.71932e+06	1.82924e+06	2.75331e+06	2.12918e+06	2.74411e+06	1.42152e+06	2.80888e+06	2.38254e+06	4.42261e+06	2.18374e+06	1.7772e+06	2.59575e+06	560020	1.7223e+06	1.25553e+06	5.88941e+06	5.01404e+06	3.83508e+06	4.95596e+06	7.03876e+06	5.9749e+06	2.77423e+06	2.27872e+06	2.29827e+06	2.14918e+06	3.12998e+06	1.50207e+06	2.37587e+06	2.97377e+06	3.0229e+06
Com_10908_pos	Isoproterenol	Isoproterenol; Isoprenaline	C11 H17 N O3	211.122	2.092	C07056	map04261 Adrenergic signaling in cardiomyocytes	HMDB0015197	_	Benzenoids	Phenols	Benzenediols	_	_	_	212.129	2.54081e+06	2.51692e+06	2.07571e+06	2.10339e+06	2.16339e+06	2.37179e+06	2.49554e+06	2.44208e+06	2.2209e+06	2.00794e+06	2.47952e+06	1.26654e+06	1.97882e+06	1.33281e+06	1.40731e+06	1.46476e+06	1.51677e+06	1.44191e+06	2.49836e+06	2.16516e+06	2.62237e+06	6.44682e+06	2.41653e+06	2.05371e+06	1.82714e+06	2.59049e+06	2.40735e+06	2.6399e+06	2.2091e+06	2.86392e+06	2.15251e+06	2.35998e+06	2.64576e+06
Com_11255_pos	5-Hydroxytryptophol	_	C10 H11 N O2	177.079	2.399	_	_	HMDB0001855	_	Organoheterocyclic compounds	Indoles and derivatives	Hydroxyindoles	_	_	_	178.087	1.30865e+06	1.09021e+06	1.02129e+06	876041	1.0256e+06	829961	845154	1.04325e+06	1.17875e+06	1.06032e+06	822680	736418	917120	820231	848679	727155	828342	627726	884131	787236	938010	772676	898735	911374	897799	767681	1.00031e+06	875594	1.1684e+06	977036	1.50682e+06	1.07613e+06	2.9879e+06
Com_11272_pos	GQH	_	C13 H20 N6 O5	362.134	6.942	_	_	_	_	_	_	_	_	_	_	363.141	977663	1.58485e+06	534226	7.46863e+06	573148	888165	802084	778222	734341	647973	719230	1.70826e+06	933883	8.49139e+06	1.49682e+06	1.51416e+06	781151	1.2892e+06	1.1273e+06	1.64184e+06	2.48647e+06	1.55816e+06	1.60016e+06	1.22038e+06	999140	812456	1.16633e+06	598943	747151	1.05547e+06	694127	856447	507139
Com_11276_pos	11-Ketoetiocholanolone	11-Ketoetiocholanolone; 3alpha-Hydroxy-5beta-androstane-11,17-dione	C19 H28 O3	304.203	6.405	C14552	_	HMDB0006031	LMST02020087	Lipids and lipid-like molecules	Steroids and steroid derivatives	Androstane steroids	Sterols [ST]	Steroids [ST02]	C19 steroids (androgens) and derivatives [ST0202]	305.211	4.24853e+06	6.03224e+06	3.65096e+06	2.61589e+06	4.2099e+06	2.39325e+06	2.47638e+06	2.32114e+06	3.23851e+06	2.67139e+06	4.5825e+06	3.36867e+06	3.67076e+06	2.21252e+06	3.37242e+06	2.11078e+06	2.76152e+06	4.39232e+06	4.57656e+06	3.59398e+06	2.87986e+06	3.07858e+06	3.66202e+06	4.1994e+06	4.60272e+06	2.59692e+06	3.68493e+06	6.42116e+06	4.46901e+06	3.09785e+06	1.96855e+06	2.30316e+06	2.77142e+06
Com_11277_pos	4-(3,4-dihydro-2H-1,5-benzodioxepin-7-ylamino)-4-oxobutanoic acid	_	C13 H15 N O5	247.085	4.794	_	_	_	_	_	_	_	_	_	_	248.093	1.34488e+06	1.25613e+06	1.80373e+06	1.62968e+06	1.65517e+06	1.36226e+06	1.87861e+06	1.61662e+06	1.93079e+06	1.30207e+06	1.30809e+06	945553	915851	786105	811876	986943	1.56704e+06	862167	3.38205e+06	3.43905e+06	2.75974e+06	2.71851e+06	3.03237e+06	2.32967e+06	1.42443e+06	1.46731e+06	1.17003e+06	1.316e+06	1.12699e+06	1.39992e+06	5.83115e+06	5.45315e+06	6.7382e+06
Com_11284_pos	Ofloxacin impurity E	_	C17 H18 F N3 O4	347.127	2.624	_	_	_	_	_	_	_	_	_	_	348.134	1.21288e+06	4.51693e+06	2.86226e+06	1.90779e+06	4.78584e+06	4.30796e+06	7.47993e+06	1.15663e+06	2.89596e+06	1.16602e+06	1.46591e+06	1.98205e+06	1.40828e+06	1.13346e+06	632024	344851	430641	357327	281393	238647	250077	553745	272781	236765	730192	587912	575487	442665	1.11648e+06	301848	253921	300923	295725
Com_11286_pos	3-(4-methoxyphenyl)-1-methyl-1H-1,2,4-triazol-5-ol	_	C10 H11 N3 O2	227.062	5.94	_	_	_	_	_	_	_	_	_	_	228.069	1.64591e+06	1.14018e+06	4.27619e+06	1.0128e+06	8.6644e+06	7.6705e+06	3.50603e+06	1.11914e+06	1.28334e+06	2.73739e+06	1.42621e+06	1.21051e+06	2.19482e+06	1.47332e+06	1.90175e+06	1.82561e+06	1.88664e+06	1.71944e+06	1.02662e+06	850332	1.31659e+06	979289	1.05539e+06	1.14483e+06	1.55421e+06	1.15708e+06	1.26048e+06	973888	1.31355e+06	1.21854e+06	1.37916e+06	1.46713e+06	1.05345e+06
Com_11388_pos	2-(3-thienylcarbonyl)-3-(3,4,5-trimethoxyphenyl)acrylonitrile	_	C17 H15 N O4 S	329.073	5.917	_	_	_	_	_	_	_	_	_	_	330.08	602455	485783	344603	1.09276e+06	431439	533359	458519	413773	618933	500519	604289	459182	497134	553404	644410	593904	624511	477995	359641	367871	413840	373168	337870	431491	421834	383273	345931	359727	381132	402617	516431	526529	399641
Com_11450_pos	1-(4-chlorophenyl)-4-hydroxy-6-isopropyl-3-phenylpyridin-2(1H)-one	_	C20 H18 Cl N O2	339.105	1.292	_	_	_	_	_	_	_	_	_	_	340.112	4.40397e+06	6.91165e+06	6.40921e+06	4.66846e+06	4.21333e+06	4.44032e+06	6.46748e+06	5.16885e+06	4.26912e+06	3.80735e+06	5.86746e+06	3.53125e+06	1.37115e+06	2.40642e+06	1.62356e+06	1.03472e+06	1.59226e+06	1.56688e+06	2.86958e+06	1.85525e+06	1.84803e+06	2.33113e+06	1.37038e+06	1.116e+06	2.3672e+06	2.68074e+06	3.03157e+06	3.56454e+06	3.00839e+06	4.15819e+06	5.88712e+06	4.61708e+06	6.16848e+06
Com_11614_pos	5-Hydroxyindole-3-acetic acid	_	C10 H9 N O3	191.059	1.816	_	_	HMDB0000763	_	Organoheterocyclic compounds	Indoles and derivatives	Indolyl carboxylic acids and derivatives	_	_	_	192.066	2.42847e+06	1.30084e+06	1.05377e+06	1.64399e+06	1.33914e+06	1.84292e+06	897261	1.28083e+06	1.48469e+06	1.26998e+06	1.07901e+06	1.02752e+06	1.4704e+06	1.45017e+06	952151	963388	970161	1.0599e+06	754020	772977	1.23194e+06	796129	708909	938385	1.07739e+06	669797	1.01919e+06	1.14221e+06	1.25262e+06	802193	1.66713e+06	1.17793e+06	834721
Com_11633_pos	KQH	_	C17 H29 N7 O5	433.201	4.896	_	_	_	_	_	_	_	_	_	_	434.209	2.22546e+06	3.19944e+06	6.24965e+06	4.00044e+06	2.2866e+06	2.85152e+06	2.20538e+06	2.4471e+06	2.30196e+06	3.1058e+06	1.35837e+06	4.80728e+06	6.48608e+06	4.71297e+06	3.55381e+06	2.37552e+06	2.64339e+06	2.29914e+06	1.21814e+06	755028	1.5817e+06	792458	692992	1.01887e+06	4.4383e+06	3.78782e+06	3.75265e+06	3.60078e+06	3.88055e+06	2.8992e+06	737523	1.45024e+06	1.02569e+06
Com_11694_pos	Trifolin	Kaempferol-3-O-galactoside; Kaempferol 3-O-beta-D-galactoside; Trifolin	C21 H20 O11	205.073	5.701	C12626	map00944 Flavone and flavonol biosynthesis	HMDB0030864	LMPK12111663	Organoheterocyclic compounds	Pyrans	Pyranones and derivatives	Polyketides [PK]	Flavonoids [PK12]	Flavones and Flavonols [PK1211]	449.11	794079	549123	563234	544382	609940	565102	556887	551282	691713	627707	692444	523454	665942	725492	724723	643723	724826	523681	461020	426143	494601	5.77823e+06	416272	520620	562780	522740	351674	487067	511914	589262	582242	691173	562399
Com_11811_pos	FNK	_	C19 H29 N5 O5	407.218	4.935	_	_	_	_	_	_	_	_	_	_	408.225	3.48225e+06	2.26325e+06	4.5541e+06	3.30697e+06	3.88622e+06	4.16435e+06	6.95816e+06	5.20383e+06	3.43151e+06	2.88102e+06	2.209e+06	2.32427e+06	5.44919e+06	2.6864e+06	2.8692e+06	3.00564e+06	1.88696e+06	4.07915e+06	1.39776e+06	1.8623e+06	2.83909e+06	2.32307e+06	1.47543e+06	2.2266e+06	4.35742e+06	2.90482e+06	3.60243e+06	2.17165e+06	2.64328e+06	2.12234e+06	1.1917e+06	1.19324e+06	963808
Com_11864_pos	2-hydroxy-3,6-diphenylcyclohexyl acetate	_	C20 H22 O3	332.141	5.829	_	_	_	_	_	_	_	_	_	_	333.149	3.22942e+06	5.25562e+06	3.15908e+06	3.77034e+06	8.01583e+06	4.19984e+06	2.22458e+06	1.77404e+06	2.83405e+06	1.98493e+06	2.3548e+06	2.89096e+06	1.98178e+06	1.51418e+06	1.23527e+06	1.48907e+06	1.21172e+06	1.2488e+06	2.2235e+06	1.83801e+06	3.45423e+06	1.49831e+06	2.47219e+06	2.2366e+06	2.49888e+06	2.51943e+06	2.58976e+06	2.02381e+06	2.8998e+06	3.5222e+06	1.21018e+06	1.31414e+06	1.23507e+06
Com_11924_pos	1-[(3,5-dimethylisoxazol-4-yl)sulfonyl]piperidine	_	C10 H16 N2 O3 S	244.089	5.762	_	_	_	_	_	_	_	_	_	_	245.096	1.42048e+06	3.7142e+06	3.60036e+06	1.09627e+06	7.96223e+06	6.83281e+06	2.72772e+06	1.04026e+06	3.9384e+06	1.8623e+06	457124	1.60741e+06	1.37533e+06	848171	751489	627153	808666	555827	983013	844159	626974	633596	693991	908268	703692	525110	673951	465071	337978	617115	585938	802788	676221
Com_12030_pos	Choline bitartrate	_	C9 H19 N O7	253.116	1.308	_	_	HMDB0250194	_	Organic acids and derivatives	Organic sulfuric acids and derivatives	Sulfuric acid esters	_	_	_	254.123	4.60301e+06	4.24769e+06	1.57948e+06	1.78466e+06	3.46767e+06	6.18525e+06	6.77677e+06	1.21309e+06	5.90433e+06	2.00003e+06	1.24492e+06	1.95453e+06	1.17587e+06	1.18921e+06	1.08782e+06	1.10273e+06	1.12041e+06	1.24676e+06	1.02165e+06	892713	919240	768265	781224	1.10949e+06	1.10748e+06	963803	923891	1.1156e+06	1.22391e+06	1.06902e+06	1.28274e+06	1.54506e+06	1.10371e+06
Com_12070_pos	1-adamantyl piperidino sulfoxide	_	C15 H25 N O S	267.166	6.169	_	_	_	_	_	_	_	_	_	_	268.173	2.98982e+06	3.99417e+06	1.87334e+06	8.01161e+06	2.06519e+06	3.1044e+06	1.88933e+06	1.79807e+06	2.97567e+06	2.43181e+06	2.53671e+06	4.22494e+06	2.57215e+06	5.65783e+06	2.16917e+06	2.17153e+06	2.49832e+06	1.7473e+06	2.54938e+06	1.82083e+06	1.04132e+06	2.08296e+06	1.7934e+06	1.70397e+06	1.28197e+06	1.88492e+06	1.36374e+06	1.10912e+06	1.39322e+06	1.48082e+06	2.68522e+06	3.46675e+06	1.99015e+06
Com_12074_pos	Alloxan	_	C4 H4 N2 O5	160.013	1.218	_	_	HMDB0002818	_	Organoheterocyclic compounds	Diazines	Pyrimidines and pyrimidine derivatives	_	_	_	321.033	313660	580881	2.9382e+06	646130	1.05967e+06	297615	318725	279303	338264	371466	568839	516923	241515	533782	326686	276796	1.95594e+06	179716	5.94957e+06	5.61546e+06	4.43855e+06	3.79914e+06	5.65358e+06	5.39855e+06	2.23194e+06	4.50746e+06	4.83395e+06	3.25671e+06	4.68548e+06	4.95609e+06	366625	373529	362564
Com_12081_pos	MGMG (18:2)	_	C27 H48 O9	516.328	2.179	_	_	_	_	_	_	_	_	_	_	259.171	2.76797e+06	1.54545e+06	2.16933e+06	2.59869e+06	2.70617e+06	4.54649e+06	6.74216e+06	3.18939e+06	4.09351e+06	3.33385e+06	2.40044e+06	4.88848e+06	1.06657e+06	781839	809256	770116	1.0033e+06	898383	920122	861626	971281	931914	944511	967044	698092	774748	666595	740605	731855	816781	961257	1.12956e+06	1.11096e+06
Com_12103_pos	Lapachone	_	C15 H14 O3	242.091	3.767	_	_	_	_	_	_	_	_	_	_	243.098	691795	954986	1.02172e+06	565601	1.07938e+06	1.33615e+06	765411	915366	940254	1.08328e+06	930771	1.37422e+06	681903	642450	663331	596048	1.04967e+06	557385	534225	516665	6.87198e+06	446765	473174	516192	661752	921743	2.66674e+06	465440	631352	501770	724567	694761	596052
Com_12113_pos	Shikonin	Shikonin	C16 H16 O5	270.086	5.354	C17412	map00130 Ubiquinone and other terpenoid-quinone biosynthesis;map01110 Biosynthesis of secondary metabolites	_	_	_	_	_	_	_	_	271.093	1.26378e+06	1.72948e+06	1.22321e+06	1.52936e+06	1.18079e+06	1.55152e+06	1.65014e+06	1.41819e+06	1.89287e+06	1.1895e+06	1.31248e+06	1.76823e+06	1.83257e+06	1.8665e+06	1.40601e+06	1.79068e+06	1.63497e+06	1.87907e+06	6.2763e+06	2.62582e+06	3.80071e+06	3.78834e+06	1.64177e+06	1.27717e+06	2.34411e+06	1.80684e+06	1.95185e+06	2.1427e+06	2.23392e+06	2.66737e+06	1.81637e+06	1.97831e+06	2.13069e+06
Com_12168_pos	methyl 4-[(4-chlorophenyl)thio]-2,5-dihydrothiophene-3-carboxylate	_	C12 H11 Cl O2 S2	307.966	8.248	_	_	_	_	_	_	_	_	_	_	308.973	4.26822e+06	6.18676e+06	2.1552e+06	7.92826e+06	7.06653e+06	1.73025e+06	1.44699e+06	2.52979e+06	4.43938e+06	5.54799e+06	3.92081e+06	3.11001e+06	3.37987e+06	2.99654e+06	4.02114e+06	3.29144e+06	5.55351e+06	2.74058e+06	1.61393e+06	2.15216e+06	1.88088e+06	1.0461e+06	1.49652e+06	796310	1.11791e+06	565559	1.76149e+06	492172	2.09982e+06	2.11316e+06	4.57764e+06	5.26005e+06	3.80634e+06
Com_12199_pos	PC (14:1e/3:0)	_	C25 H50 N O7 P	507.334	9.113	_	_	_	_	_	_	_	_	_	_	508.34	705821	488796	845918	558553	465516	653400	909451	476709	552251	536192	333223	627866	1.27528e+06	1.91178e+06	1.86587e+06	2.71341e+06	2.3121e+06	2.99753e+06	2.22104e+06	2.92476e+06	1.77838e+06	2.25475e+06	3.88736e+06	2.24243e+06	1.92245e+06	4.70816e+06	4.52584e+06	2.80484e+06	1.67579e+06	2.63874e+06	742875	560452	1.08781e+06
Com_12252_pos	EKK	_	C17 H33 N5 O6	403.244	1.142	_	_	_	_	_	_	_	_	_	_	202.629	2.85897e+06	2.16456e+06	1.19538e+06	2.1385e+06	2.27807e+06	2.35608e+06	2.42276e+06	1.86922e+06	3.10347e+06	2.38408e+06	2.51867e+06	7.6719e+06	1.81149e+06	2.42443e+06	1.43332e+06	909448	1.13831e+06	1.33416e+06	888429	1.14631e+06	936425	1.07724e+06	655176	957064	1.95609e+06	1.48071e+06	1.58516e+06	859333	1.4577e+06	1.55469e+06	940011	846690	988824
Com_12280_pos	6-O-Isobutyryl-alpha-D-glucopyranosyl alpha-D-glucopyranoside	_	C16 H28 O12	429.189	5.971	_	_	_	_	_	_	_	_	_	_	430.196	6.08302e+06	2.68881e+06	4.9891e+06	5.86988e+06	5.91064e+06	6.18202e+06	2.07089e+06	4.40248e+06	4.71392e+06	1.23698e+06	4.88008e+06	7.64552e+06	2.23754e+06	1.59539e+06	1.3669e+06	1.38472e+06	1.46221e+06	1.21842e+06	815265	1.22661e+06	1.06301e+06	819069	873153	1.10509e+06	2.7754e+06	3.08032e+06	2.80886e+06	3.63161e+06	3.45956e+06	2.73513e+06	1.27265e+06	1.60053e+06	1.35586e+06
Com_12562_pos	PC (18:5e/2:0)	_	C28 H48 N O7 P	541.318	8.424	_	_	_	_	_	_	_	_	_	_	542.325	731254	419392	438837	626406	421066	451465	525771	613941	677897	638104	360993	514772	1.72636e+06	1.22261e+06	1.04194e+06	1.48639e+06	1.04345e+06	1.56072e+06	1.98329e+06	1.66189e+06	1.29213e+06	1.55483e+06	2.12564e+06	1.7218e+06	2.66779e+06	3.41522e+06	4.52897e+06	1.60279e+06	1.24335e+06	1.6881e+06	2.00543e+06	1.27455e+06	2.6662e+06
Com_12650_pos	Pelargonidin	Pelargonidin; 3,5,7-Trihydroxy-2-(4-hydroxyphenyl)benzopyrylium chloride; 3,4',5,7-Tetrahydroxyflavylium chloride; Pelargonidin chloride; Pelargonidol chloride	C15 H10 O5	270.051	2.179	C05904	map00941 Flavonoid biosynthesis;map00942 Anthocyanin biosynthesis;map01100 Metabolic pathways;map01110 Biosynthesis of secondary metabolites	HMDB0003263	LMPK12010003	Phenylpropanoids and polyketides	Flavonoids	Hydroxyflavonoids	Polyketides [PK]	Flavonoids [PK12]	Anthocyanidins [PK1201]	271.058	1.41028e+06	1.67542e+06	1.72076e+06	2.42681e+06	1.49589e+06	1.75552e+06	1.29819e+06	1.2827e+06	1.37742e+06	1.35483e+06	1.61105e+06	856115	1.01558e+06	1.0919e+06	1.14228e+06	1.08703e+06	1.31175e+06	1.26808e+06	3.69067e+06	4.41314e+06	5.36362e+06	3.64451e+06	3.38765e+06	3.78402e+06	2.28463e+06	2.39916e+06	2.88577e+06	3.04883e+06	1.76125e+06	5.09439e+06	1.36483e+06	1.61474e+06	1.41975e+06
Com_12722_pos	N1-(2,4-difluorophenyl)-2-(cyclohexylamino)-2-thioxoacetamide	_	C14 H16 F2 N2 O S	298.094	5.664	_	_	_	_	_	_	_	_	_	_	299.101	6.06808e+06	7.45646e+06	1.69998e+06	4.10037e+06	5.69988e+06	6.85306e+06	5.27954e+06	5.06607e+06	8.79006e+06	4.89482e+06	4.7542e+06	7.20843e+06	1.41945e+06	1.47568e+06	1.33899e+06	1.65646e+06	952421	1.55107e+06	1.32374e+06	1.29855e+06	2.7005e+06	1.45489e+06	1.70258e+06	2.0762e+06	2.21598e+06	2.37148e+06	2.8059e+06	2.55272e+06	2.28183e+06	2.5546e+06	2.46269e+06	1.31135e+06	2.6103e+06
Com_12752_pos	LPE 22:6	_	C27 H44 N O7 P	525.286	8.91	_	_	_	LMGP02050060	_	_	_	Glycerophospholipids [GP]	Glycerophosphoethanolamines [GP02]	Monoacylglycerophosphoethanolamines [GP0205]	526.293	529523	937460	1.32727e+06	945995	866825	715524	1.75379e+06	444693	543619	433713	274203	338943	1.90775e+06	2.07588e+06	3.38046e+06	2.46645e+06	1.20777e+06	2.63956e+06	2.7131e+06	4.72633e+06	1.31195e+06	2.87309e+06	4.04066e+06	2.39648e+06	4.2817e+06	4.2679e+06	4.42264e+06	1.96561e+06	2.0813e+06	3.33366e+06	511820	436336	491822
Com_12874_pos	Thromboxane B1	_	C20 H36 O6	394.234	7.795	_	_	_	LMFA03030008	_	_	_	Fatty Acyls [FA]	Eicosanoids [FA03]	Thromboxanes [FA0303]	395.24	1.97545e+06	1.65199e+06	1.28333e+06	1.59013e+06	1.51894e+06	2.18666e+06	1.24573e+06	1.55102e+06	2.16017e+06	1.59783e+06	1.38307e+06	1.46421e+06	1.55244e+06	1.33553e+06	5.31889e+06	1.23696e+06	1.52423e+06	1.80363e+06	1.32112e+06	1.6296e+06	1.38425e+06	916061	1.20175e+06	1.43443e+06	1.79863e+06	880707	1.31585e+06	1.20073e+06	1.2852e+06	1.07286e+06	1.47466e+06	2.21928e+06	1.20349e+06
Com_12911_pos	3,4-dihydro-2H,6H-[1,3]thiazino[2,3-b]quinazolin-6-one	_	C11 H10 N2 O S	240.031	9.505	_	_	_	_	_	_	_	_	_	_	241.038	4.74569e+06	3.87381e+06	3.29583e+06	4.8782e+06	4.92167e+06	4.54991e+06	3.55155e+06	4.3826e+06	3.58709e+06	3.28682e+06	4.28841e+06	3.93197e+06	5.89845e+06	2.13327e+06	4.67128e+06	5.05403e+06	4.57935e+06	5.02425e+06	2.25845e+06	3.92785e+06	3.27139e+06	4.09556e+06	5.38427e+06	3.81041e+06	5.28475e+06	3.65433e+06	4.14452e+06	3.06021e+06	3.5044e+06	3.46486e+06	7.16228e+06	5.11087e+06	5.30873e+06
Com_12951_pos	QLH	_	C17 H28 N6 O5	379.188	5.131	_	_	_	_	_	_	_	_	_	_	380.195	4.28843e+06	2.79612e+06	2.99597e+06	2.9642e+06	3.56003e+06	4.69648e+06	3.76099e+06	4.90208e+06	4.41368e+06	3.70693e+06	4.07945e+06	7.02734e+06	2.75901e+06	4.15637e+06	5.02639e+06	4.96536e+06	2.72527e+06	4.91857e+06	2.78421e+06	2.22486e+06	4.47694e+06	2.77788e+06	2.45831e+06	1.8599e+06	3.69851e+06	2.90417e+06	1.8807e+06	2.36185e+06	2.97119e+06	1.8395e+06	2.58503e+06	2.52382e+06	3.13099e+06
Com_13002_pos	Sarpogrelate	_	C24 H31 N O6	429.213	5.403	_	_	HMDB0257502	_	Phenylpropanoids and polyketides	Stilbenes	_	_	_	_	430.221	2.57187e+06	3.58698e+06	1.59586e+06	2.91873e+06	2.93043e+06	3.32721e+06	6.00774e+06	3.2585e+06	4.73164e+06	4.10097e+06	2.44979e+06	4.39253e+06	1.08833e+06	1.07085e+06	1.28438e+06	635313	820314	540058	3.41593e+06	1.63574e+06	2.41461e+06	1.77111e+06	2.30469e+06	2.90203e+06	731047	819576	1.13973e+06	764653	1.00921e+06	729858	693454	791768	1.01824e+06
Com_13060_pos	(3R)-8-hydroxy-3-(4-methoxyphenyl)-3,4-dihydro-1H-2-benzopyran-1-one	_	C16 H14 O4	287.119	6.646	_	_	_	_	_	_	_	_	_	_	288.127	1.15467e+06	960255	1.88214e+06	2.25689e+06	763508	1.03559e+06	954599	762222	1.11993e+06	914155	838957	1.39227e+06	1.55377e+06	6.75739e+06	3.60634e+06	3.33806e+06	2.33806e+06	2.82998e+06	1.39528e+06	1.94905e+06	1.27707e+06	1.11429e+06	1.78576e+06	1.41706e+06	1.36893e+06	831116	881263	812585	1.0875e+06	1.26324e+06	839264	826643	803661
Com_13075_pos	bicyclo[2.2.2]oct-2-en-1-yl 4-methylbenzene-1-sulfonate	_	C15 H18 O3 S	278.094	5.266	_	_	_	_	_	_	_	_	_	_	279.101	1.82667e+06	2.2362e+06	3.48438e+06	2.01507e+06	1.96538e+06	1.72362e+06	2.53349e+06	3.08346e+06	2.13775e+06	2.08559e+06	2.34044e+06	1.0798e+06	4.00644e+06	2.94084e+06	2.44036e+06	1.15907e+06	2.29585e+06	2.12711e+06	4.50764e+06	3.2835e+06	3.61671e+06	3.24422e+06	3.68401e+06	3.74173e+06	2.70089e+06	2.71272e+06	4.26453e+06	2.91716e+06	2.2696e+06	3.21115e+06	2.50075e+06	2.52358e+06	2.5823e+06
Com_13125_pos	(2S)-2-(2-hydroxypropan-2-yl)-2H,3H,7H-furo[3,2-g]chromen-7-one	_	C14 H14 O4	246.087	6.152	_	_	_	_	_	_	_	_	_	_	247.095	3.62562e+06	4.08112e+06	4.28941e+06	2.99283e+06	2.89285e+06	3.89732e+06	2.54332e+06	3.34709e+06	3.39487e+06	3.88045e+06	3.20081e+06	3.49647e+06	5.02437e+06	2.39297e+06	4.40234e+06	4.68019e+06	2.32723e+06	6.84435e+06	3.16946e+06	2.97477e+06	3.81845e+06	1.33885e+06	2.07073e+06	4.38069e+06	3.95087e+06	4.18602e+06	3.91999e+06	4.22895e+06	2.69853e+06	3.95084e+06	3.16801e+06	2.96434e+06	2.53929e+06
Com_13191_pos	PC (18:1/20:5)	_	C46 H80 N O8 P	805.564	8.583	_	_	_	LMGP01010907	_	_	_	Glycerophospholipids [GP]	Glycerophosphocholines [GP01]	Diacylglycerophosphocholines [GP0101]	806.571	2.16642e+06	1.85027e+06	753079	815253	1.82621e+06	1.76097e+06	649768	1.77989e+06	837664	1.81424e+06	1.13542e+06	627428	662693	1.38989e+06	749904	721952	558809	778342	639816	602008	921288	765912	845343	627016	645901	779454	4.19541e+06	2.17333e+06	1.82341e+06	1.02916e+06	759420	566198	912095
Com_13300_pos	Kynurenic acid	4-Hydroxy-2-quinolinecarboxylic acid; Kynurenic acid; Kynurenate	C10 H7 N O3	189.043	5.423	C01717	map00380 Tryptophan metabolism;map01100 Metabolic pathways	HMDB0000715	_	Organoheterocyclic compounds	Quinolines and derivatives	Quinoline carboxylic acids	_	_	_	190.05	1.65358e+06	2.04823e+06	1.80096e+06	3.1268e+06	2.72549e+06	2.12557e+06	2.39679e+06	1.44912e+06	2.12002e+06	2.48091e+06	1.90503e+06	1.20515e+06	961239	998209	1.11869e+06	518667	703008	907785	4.33061e+06	3.32537e+06	4.2472e+06	4.62095e+06	4.44691e+06	3.33095e+06	1.85122e+06	1.98426e+06	2.69289e+06	2.9192e+06	2.03382e+06	3.21425e+06	4.84897e+06	3.68036e+06	1.49691e+06
Com_13330_pos	D-Raffinose	_	C18 H32 O16	1030.32	1.461	_	_	HMDB0003213	_	Organic oxygen compounds	Organooxygen compounds	Carbohydrates and carbohydrate conjugates	_	_	_	1031.33	1.99045e+06	1.70314e+06	1.6223e+06	1.65412e+06	1.91458e+06	1.57475e+06	1.56522e+06	1.741e+06	1.84057e+06	1.83425e+06	1.66437e+06	1.51086e+06	1.49819e+06	1.42352e+06	1.38137e+06	1.16823e+06	1.42229e+06	1.25336e+06	1.37884e+06	1.33627e+06	1.47195e+06	1.30649e+06	1.25389e+06	1.37333e+06	2.89069e+06	1.37939e+06	1.43751e+06	3.41378e+06	2.49447e+06	4.69399e+06	2.01585e+06	4.122e+06	2.00615e+06
Com_13336_pos	2-Aminobenzenesulfonamide	_	C6 H8 N2 O2 S	172.031	1.86	_	_	_	_	_	_	_	_	_	_	173.038	9.84825e+06	2.48115e+06	3.27434e+06	217978	2.78381e+06	6.35449e+06	2.82281e+06	6.29574e+06	4.09992e+06	3.18181e+06	2.33025e+06	1.49404e+06	4.18669e+06	305450	1.43862e+06	595413	2.20195e+06	4.92158e+06	861124	660533	890906	409663	681070	777711	1.48545e+06	1.30781e+06	1.10224e+06	1.77154e+06	1.91478e+06	857620	4.17465e+06	1.92562e+06	7.73204e+06
Com_13356_pos	APH	_	C14 H21 N5 O4	610.309	5.192	_	_	_	_	_	_	_	_	_	_	306.162	1.49691e+06	424457	222479	642464	245325	2.03519e+06	5.7407e+06	832385	1.74067e+06	1.18932e+06	268121	289214	197039	182051	128216	178945	258132	180805	193558	185584	276078	219085	136208	162922	157538	124834	141557	153148	225027	140653	310182	262618	391825
Com_13364_pos	6,9-dimethoxy-11H-indeno[1,2-b]quinoxalin-11-one	_	C17 H12 N2 O3	292.085	6.07	_	_	_	_	_	_	_	_	_	_	293.092	1.08791e+06	1.55006e+06	1.62272e+06	1.50109e+06	1.88602e+06	1.56146e+06	1.43953e+06	1.17965e+06	2.40447e+06	989656	1.68416e+06	1.17919e+06	964485	757909	862581	716154	1.63173e+06	1.10685e+06	2.91798e+06	1.27884e+06	1.59659e+06	1.25739e+06	5.08802e+06	2.6171e+06	1.2087e+06	1.08067e+06	1.39501e+06	1.88853e+06	1.09897e+06	1.42902e+06	3.3598e+06	2.23164e+06	948807
Com_13397_pos	4-hydroxy-5,8-dimethylquinoline-3-carboxylic acid	_	C12 H11 N O3	217.074	4.921	_	_	_	_	_	_	_	_	_	_	218.082	811930	747264	1.05706e+06	804601	877782	726802	996464	1.14897e+06	801827	978283	1.17126e+06	919683	1.06508e+06	1.06236e+06	797954	610403	690720	508828	1.55861e+06	833535	1.35747e+06	1.62979e+06	694428	943095	962494	1.03371e+06	947600	1.26725e+06	629769	1.04804e+06	6.39818e+06	4.62193e+06	6.84618e+06
Com_13514_pos	Robinetin	Robinetin; 5-Deoxymyricetin	C15 H10 O7	302.038	1.277	C10177	_	_	LMPK12111577	_	_	_	Polyketides [PK]	Flavonoids [PK12]	Flavones and Flavonols [PK1211]	303.045	4.60087e+06	3.91029e+06	1.55534e+06	6.26033e+06	3.3544e+06	1.86273e+06	921357	1.13684e+06	3.36519e+06	1.49055e+06	1.92522e+06	6.54151e+06	1.45005e+06	3.20781e+06	2.10154e+06	1.8209e+06	1.42281e+06	2.89971e+06	1.22105e+06	1.2724e+06	1.64071e+06	813459	963812	2.09595e+06	1.14795e+06	693734	945728	789834	1.65141e+06	704522	1.53127e+06	1.90557e+06	2.08716e+06
Com_13583_pos	QNK	_	C15 H28 N6 O6	388.208	2.592	_	_	_	_	_	_	_	_	_	_	389.215	2.04257e+06	2.84385e+06	2.3116e+06	2.19063e+06	2.32772e+06	1.76999e+06	3.08893e+06	2.29087e+06	2.69919e+06	2.0134e+06	2.59108e+06	4.9354e+06	3.72019e+06	3.05727e+06	3.04002e+06	877645	1.82673e+06	2.31365e+06	785336	945156	560474	719655	784792	861909	3.21531e+06	3.04623e+06	4.00065e+06	2.78007e+06	3.4885e+06	2.51825e+06	743485	644722	500047
Com_13641_pos	5-Methylcytidine	_	C10 H15 N3 O5	257.102	3.822	_	_	HMDB0000982	_	Nucleosides, nucleotides, and analogues	Pyrimidine nucleosides	_	_	_	_	258.109	3.06723e+06	3.14583e+06	2.92342e+06	3.53773e+06	3.20123e+06	2.51802e+06	1.59648e+06	1.46032e+06	1.63315e+06	975228	1.75272e+06	3.67666e+06	4.54935e+06	2.80432e+06	4.51385e+06	1.40677e+06	1.50711e+06	1.54836e+06	3.83356e+06	1.91563e+06	2.75046e+06	4.38921e+06	3.90319e+06	5.84087e+06	1.7545e+06	2.34867e+06	1.31099e+06	2.09576e+06	1.53453e+06	1.73237e+06	399626	289592	433196
Com_13709_pos	LPC 16:4	_	C24 H42 N O7 P	487.272	7.603	_	_	_	_	_	_	_	_	_	_	488.279	713619	482390	331710	1.40993e+06	392870	783800	883075	425696	486807	642284	447765	868543	6.24227e+06	3.47531e+06	5.22955e+06	3.07715e+06	2.22091e+06	2.52202e+06	3.14035e+06	2.603e+06	1.83096e+06	1.45794e+06	2.58208e+06	3.02867e+06	3.21963e+06	3.06612e+06	3.9369e+06	2.42722e+06	2.23874e+06	2.35446e+06	2.25428e+06	1.34822e+06	1.47942e+06
Com_13731_pos	2-{2-[(1-methyl-1H-pyrazol-5-yl)amino]-2-oxoethoxy}acetic acid	_	C8 H11 N3 O4	235.06	4.814	_	_	_	_	_	_	_	_	_	_	236.067	1.40147e+06	1.47126e+06	1.36887e+06	555038	1.76027e+06	1.09455e+06	2.08863e+06	1.94143e+06	1.31835e+06	1.57193e+06	1.09061e+06	701014	342375	370922	376057	407516	397586	405015	2.4387e+06	1.39588e+06	3.06864e+06	2.42567e+06	2.22012e+06	1.80085e+06	2.03549e+06	2.02394e+06	1.78743e+06	2.63514e+06	1.27802e+06	2.41821e+06	2.87454e+06	2.11097e+06	4.1368e+06
Com_13769_pos	2-acetamido-3-(4-methoxyphenyl)propanoic acid	_	C12 H15 N O4	237.101	5.125	_	_	_	_	_	_	_	_	_	_	238.109	2.60414e+06	1.53564e+06	2.01218e+06	1.39706e+06	2.38789e+06	2.56649e+06	1.51713e+06	2.11763e+06	1.51663e+06	1.64857e+06	1.51852e+06	1.26579e+06	4.09589e+06	1.49596e+06	5.12701e+06	2.6126e+06	3.42483e+06	3.68994e+06	5.0955e+06	2.43985e+06	3.1113e+06	2.33335e+06	2.44007e+06	4.80223e+06	2.94414e+06	2.37326e+06	2.63183e+06	3.84591e+06	3.54111e+06	1.67398e+06	2.6849e+06	2.65881e+06	3.82716e+06
Com_13804_pos	MKK	_	C17 H35 N5 O4 S	774.47	5.096	_	_	_	_	_	_	_	_	_	_	388.242	3.45515e+06	3.05511e+06	2.47969e+06	2.76005e+06	3.28868e+06	4.76285e+06	5.43276e+06	2.59023e+06	2.62455e+06	1.75174e+06	2.09099e+06	4.74439e+06	2.46191e+06	1.6121e+06	1.40396e+06	1.1108e+06	875631	1.34387e+06	654855	864602	1.2601e+06	961492	782423	835895	1.84536e+06	831151	1.15968e+06	1.15229e+06	1.7339e+06	996099	719067	878482	592395
Com_13986_pos	2-[5-(2-hydroxypropyl)oxolan-2-yl]propanoic acid	_	C10 H18 O4	224.103	5.936	_	_	_	_	_	_	_	_	_	_	225.111	5.32336e+06	3.7718e+06	3.08435e+06	2.05632e+06	2.59267e+06	2.41385e+06	1.75366e+06	3.80678e+06	4.30961e+06	3.60639e+06	2.46654e+06	5.3021e+06	5.39485e+06	4.69913e+06	4.96067e+06	2.16962e+06	5.53117e+06	6.18188e+06	3.86276e+06	3.34741e+06	4.24203e+06	870011	1.19189e+06	1.01878e+06	1.08548e+06	2.05452e+06	2.57416e+06	2.63501e+06	2.4926e+06	2.1577e+06	6.05224e+06	4.984e+06	4.90966e+06
Com_14020_pos	6-[(3-pyridylcarbonyl)oxy]hexa-2,4-diynyl nicotinate	_	C18 H12 N2 O4	320.081	5.58	_	_	_	_	_	_	_	_	_	_	321.088	1.4249e+06	2.08398e+06	457238	903056	1.30373e+06	1.44297e+06	1.38467e+06	1.48325e+06	1.46719e+06	1.19509e+06	898175	806532	959368	649057	1.28382e+06	1.3181e+06	380025	414197	4.94321e+06	2.59504e+06	3.99116e+06	3.99633e+06	3.37834e+06	4.26922e+06	2.0384e+06	537346	218755	3.25407e+06	592214	3.78975e+06	2.23139e+06	2.49954e+06	4.17062e+06
Com_14201_pos	TKK	_	C16 H33 N5 O5	375.251	6.645	_	_	_	_	_	_	_	_	_	_	376.258	6.89185e+06	2.77199e+06	2.75992e+06	3.68207e+06	3.0393e+06	3.31346e+06	3.60294e+06	4.15912e+06	5.06901e+06	4.53948e+06	2.97381e+06	3.96181e+06	2.9025e+06	3.15756e+06	1.72992e+06	3.0284e+06	2.58712e+06	3.7915e+06	3.0673e+06	2.41152e+06	3.2858e+06	2.12882e+06	4.16979e+06	3.31539e+06	3.01437e+06	2.24275e+06	1.77639e+06	2.30005e+06	1.61728e+06	3.30285e+06	5.76899e+06	4.75376e+06	2.15067e+06
Com_14332_pos	PC (16:0e/4:0)	_	C28 H58 N O7 P	551.396	11.116	_	_	_	_	_	_	_	_	_	_	552.404	769260	519542	285724	349928	423710	459558	424314	526236	609395	619780	564859	654002	1.25302e+06	796304	930239	1.62728e+06	1.13314e+06	2.00261e+06	961444	1.61221e+06	1.14526e+06	1.6315e+06	2.20806e+06	1.58083e+06	3.01953e+06	3.61636e+06	2.78548e+06	2.04354e+06	2.22458e+06	1.93342e+06	783589	850752	1.24173e+06
Com_14459_pos	8,8-dimethyl-2H,8H-pyrano[3,2-g]chromen-2-one	_	C14 H12 O3	228.08	5.484	_	_	_	_	_	_	_	_	_	_	229.087	584439	708705	843275	702361	554114	717919	588242	534785	661382	517860	639727	658939	706713	699086	665106	420323	527710	443188	646824	819611	536429	601205	626749	763679	764497	538400	489457	496380	759417	524246	622749	668785	561000
Com_14464_pos	PNH	_	C15 H22 N6 O5	366.16	7.3	_	_	_	_	_	_	_	_	_	_	367.167	2.32544e+06	3.36394e+06	2.19313e+06	2.25916e+06	2.34009e+06	2.51234e+06	2.20248e+06	2.09588e+06	2.59942e+06	1.44804e+06	2.24426e+06	2.22082e+06	1.76208e+06	2.24637e+06	1.60143e+06	1.2591e+06	1.14671e+06	2.03435e+06	3.45154e+06	2.0947e+06	1.76869e+06	3.3393e+06	3.24864e+06	2.59052e+06	3.90646e+06	3.50839e+06	3.60534e+06	4.06697e+06	3.77232e+06	2.99542e+06	3.9213e+06	4.35409e+06	4.62287e+06
Com_14505_pos	5-Hydroxyindole-2-carboxylic acid	_	C9 H7 N O3	177.043	5.597	_	_	_	_	_	_	_	_	_	_	178.05	8.89318e+06	543638	853940	1.30414e+06	745690	638426	672074	521772	2.03458e+06	482782	1.04907e+06	456968	593671	515973	522502	617796	910239	493491	284179	429831	795055	500150	459423	332817	580506	248058	347081	483872	391467	644144	936564	658147	604466
Com_14550_pos	L-Thyroxine	Thyroxine; Levothyroxin; L-Thyroxine; O-(4-Hydroxy-3,5-diidophenyl)-3,5-diiodo-L-tyrosine; 3,5,3'5'-Tetraiodo-L-thyronine; T4	C15 H11 I4 N O4	776.689	6.377	C01829	map00350 Tyrosine metabolism;map01100 Metabolic pathways;map04080 Neuroactive ligand-receptor interaction;map04918 Thyroid hormone synthesis;map04919 Thyroid hormone signaling pathway;map04976 Bile secretion;map05320 Autoimmune thyroid disease	HMDB0000248	_	Organic acids and derivatives	Carboxylic acids and derivatives	Amino acids, peptides, and analogues	_	_	_	777.697	1.14798e+06	1.71759e+06	1.41015e+06	649851	1.03105e+06	1.17875e+06	1.5707e+06	427304	992214	560182	1.12151e+06	1.01972e+06	1.29666e+06	1.48338e+06	1.69091e+06	1.19528e+06	2.05022e+06	1.61458e+06	3.83107e+06	3.17314e+06	2.40012e+06	4.06964e+06	3.67984e+06	3.21981e+06	2.36891e+06	1.87621e+06	2.14598e+06	2.79106e+06	2.03776e+06	1.99555e+06	1.46379e+06	2.75067e+06	2.63679e+06
Com_14569_pos	2-cyano-2-(2,3-dihydro-1H-inden-1-yliden)acetamide	_	C12 H10 N2 O	198.08	5.447	_	_	_	_	_	_	_	_	_	_	199.087	1.68815e+06	2.59249e+06	3.33834e+06	2.8159e+06	2.16326e+06	1.8774e+06	1.17423e+06	1.34145e+06	1.73641e+06	1.57642e+06	1.41708e+06	3.04832e+06	4.30683e+06	4.36736e+06	4.05152e+06	2.47428e+06	2.24732e+06	3.40207e+06	3.17736e+06	3.6605e+06	3.76615e+06	2.80112e+06	2.98967e+06	3.47152e+06	4.40154e+06	3.51968e+06	2.72798e+06	3.75293e+06	3.85081e+06	2.80609e+06	2.29175e+06	2.88368e+06	3.52189e+06
Com_14584_pos	N1-(2-{2-[2-(acetylamino)phenoxy]ethoxy}phenyl)acetamide	_	C18 H20 N2 O4	328.143	5.465	_	_	_	_	_	_	_	_	_	_	329.15	1.80124e+06	1.34827e+06	690628	2.24464e+06	783416	4.74326e+06	4.9594e+06	843978	2.83941e+06	740120	683254	2.41418e+06	883942	874403	976910	525732	660049	792737	860282	1.02515e+06	764213	751975	783925	955194	956217	367825	686767	383723	260231	334377	778921	967069	701688
Com_14730_pos	Cortodoxone	11-Deoxycortisol; Cortodoxone	C21 H30 O4	346.213	6.744	C05488	map00140 Steroid hormone biosynthesis;map01100 Metabolic pathways;map04927 Cortisol synthesis and secretion;map04934 Cushing's syndrome	HMDB0257139	_	Lipids and lipid-like molecules	Steroids and steroid derivatives	Hydroxysteroids	_	_	_	347.22	5.09395e+06	3.1756e+06	2.14629e+06	2.12085e+06	1.90505e+06	1.10365e+06	2.85266e+06	2.71017e+06	2.94865e+06	2.87267e+06	2.62874e+06	2.63849e+06	1.16507e+06	2.26462e+06	2.22252e+06	2.39364e+06	2.7979e+06	3.03286e+06	3.25459e+06	3.35613e+06	3.19405e+06	997201	4.32661e+06	3.19291e+06	2.3362e+06	1.16002e+06	1.50047e+06	1.58021e+06	1.20523e+06	825728	2.35452e+06	1.4427e+06	809494
Com_15077_pos	LLK	_	C18 H36 N4 O4	372.275	4.875	_	_	_	_	_	_	_	_	_	_	187.145	1.83179e+06	1.51087e+06	1.58081e+06	3.21384e+06	1.00407e+06	2.12407e+06	4.68018e+06	1.8257e+06	2.0802e+06	1.22761e+06	1.37804e+06	3.43188e+06	2.26366e+06	704167	496014	787844	523617	688037	685966	581398	666503	581191	479956	555938	860021	1.48369e+06	1.12934e+06	748862	631047	862826	771668	522038	556162
Com_15142_pos	PPH	_	C16 H23 N5 O4	349.176	1.651	_	_	_	_	_	_	_	_	_	_	175.595	1.27014e+06	1.80355e+06	3.59031e+06	2.39261e+06	2.29344e+06	1.65139e+06	1.93726e+06	1.75993e+06	1.57582e+06	1.01395e+06	1.88833e+06	5.40212e+06	3.39819e+06	1.50928e+06	1.97702e+06	894120	555878	1.44652e+06	822080	713888	1.15788e+06	767617	1.01225e+06	858793	1.59729e+06	2.02921e+06	2.87539e+06	1.15193e+06	1.1152e+06	1.23455e+06	454715	707770	600378
Com_15143_pos	Aspartylphenylalanine	_	C13 H16 N2 O5	280.107	5.392	_	_	_	_	_	_	_	_	_	_	281.114	1.47637e+06	1.56595e+06	2.14951e+06	2.75093e+06	1.67448e+06	2.85486e+06	3.95783e+06	3.11712e+06	2.67997e+06	2.66278e+06	2.52634e+06	3.42396e+06	1.48617e+06	524301	874748	300123	497136	985144	3.59943e+06	1.4943e+06	1.87586e+06	3.79416e+06	3.1661e+06	3.38422e+06	1.58376e+06	1.53223e+06	1.64354e+06	1.58889e+06	1.49454e+06	1.24092e+06	2.98364e+06	2.74498e+06	3.61631e+06
Com_15178_pos	2-{[(4,5-dimethoxy-2-nitrophenethyl)imino]methyl}phenol	_	C17 H18 N2 O5	330.124	7.108	_	_	_	_	_	_	_	_	_	_	331.131	5.32656e+06	2.50653e+06	1.77271e+06	2.74569e+06	1.68904e+06	5.87451e+06	2.12261e+06	2.04723e+06	2.63585e+06	1.64911e+06	3.34961e+06	1.40802e+06	363830	393353	333823	333593	419342	357013	249441	238991	223160	198115	188892	269441	202188	166871	181156	185559	184357	198723	2.73111e+06	2.33652e+06	3.49913e+06
Com_15590_pos	INH	_	C16 H26 N6 O5	382.198	7.64	_	_	HMDB0015086	_	Organoheterocyclic compounds	Pyridines and derivatives	Pyridinecarboxylic acids and derivatives	_	_	_	383.205	3.59466e+06	2.11746e+06	1.72642e+06	2.66427e+06	1.52875e+06	2.26113e+06	2.33033e+06	2.32818e+06	2.53438e+06	2.54211e+06	2.08883e+06	3.28324e+06	2.76591e+06	2.55574e+06	3.83655e+06	3.39432e+06	3.24067e+06	3.08199e+06	3.26122e+06	3.35587e+06	3.65901e+06	2.87769e+06	3.92388e+06	4.47422e+06	2.43797e+06	1.82419e+06	2.3141e+06	536294	2.47225e+06	1.86312e+06	5.10249e+06	4.12536e+06	2.24923e+06
Com_15676_pos	N1-(3-pyridyl)-4-[(dipropylamino)sulfonyl]benzamide	_	C18 H23 N3 O3 S	361.15	3.78	_	_	_	_	_	_	_	_	_	_	362.157	2.6345e+06	5.74514e+06	3.1244e+06	1.20568e+06	4.78437e+06	4.38069e+06	2.25537e+06	972446	3.63556e+06	1.09607e+06	1.61756e+06	2.33221e+06	778071	447065	466793	566249	595558	470732	398126	510421	653181	651620	477727	502380	695922	524766	591690	597298	717606	556093	314814	644351	426982
Com_15840_pos	Lysopc 16:2 (2N Isomer)	_	C24 H46 N O7 P	491.302	7.067	_	_	_	_	_	_	_	_	_	_	492.309	352300	239417	148065	837784	223773	323268	261048	237484	157378	189619	203750	196585	4.49973e+06	3.11061e+06	4.16499e+06	1.97353e+06	1.11182e+06	1.9864e+06	4.02397e+06	1.19565e+06	3.2714e+06	2.36488e+06	2.03769e+06	3.04649e+06	1.41726e+06	1.3221e+06	1.81966e+06	762548	868075	2.18435e+06	163429	237058	149396
Com_15881_pos	D-Erythrose 4-phosphate	D-Erythrose 4-phosphate	C4 H9 O7 P	200.009	1.267	C00279	map00030 Pentose phosphate pathway;map00400 Phenylalanine, tyrosine and tryptophan biosynthesis;map00710 Carbon fixation in photosynthetic organisms;map00750 Vitamin B6 metabolism;map01060 Biosynthesis of plant secondary metabolites;map01061 Biosynthesis of phenylpropanoids;map01063 Biosynthesis of alkaloids derived from shikimate pathway;map01070 Biosynthesis of plant hormones;map01100 Metabolic…	HMDB0001321	_	Organic oxygen compounds	Organooxygen compounds	Carbohydrates and carbohydrate conjugates	_	_	_	201.016	4.30219e+06	4.90044e+06	2.51347e+06	5.08197e+06	2.18509e+06	2.5022e+06	3.04851e+06	2.23621e+06	2.51114e+06	1.91591e+06	2.907e+06	1.80126e+06	1.62068e+06	1.79296e+06	1.25132e+06	1.51674e+06	1.59075e+06	1.77239e+06	2.03846e+06	2.95402e+06	2.72939e+06	1.3595e+06	1.62813e+06	2.45067e+06	3.99757e+06	2.92375e+06	2.8206e+06	2.51468e+06	2.26906e+06	2.81351e+06	4.25844e+06	2.63094e+06	3.06638e+06
Com_15917_pos	Benzamidine	Benzamidine; Benzenecarboxamidine	C7 H8 N2	120.069	5.566	C01784	_	HMDB0248970	_	Benzenoids	Benzene and substituted derivatives	_	_	_	_	121.076	848093	678769	716585	459288	762465	725014	669616	621270	693697	544891	429678	542559	845667	349058	515015	609653	558441	340344	258686	460850	541633	462229	313635	375744	521272	463268	308733	454843	274657	788563	690853	685826	629403
Com_15980_pos	RPH	_	C17 H28 N8 O4	816.436	5.188	_	_	HMDB0014868	_	Organoheterocyclic compounds	Benzimidazoles	_	_	_	_	409.225	1.54611e+06	1.88213e+06	622321	804018	1.22219e+06	3.45687e+06	4.23611e+06	1.09041e+06	2.23523e+06	1.2508e+06	629561	801534	303804	320098	255813	297493	426905	284742	346717	308559	408449	241913	192350	252206	220985	220155	352472	487292	315653	243759	349630	386948	350925
Com_16160_pos	APK	_	C14 H26 N4 O4	712.416	5.142	_	_	_	_	_	_	_	_	_	_	357.215	2.36825e+06	2.11205e+06	657394	1.76786e+06	1.76114e+06	3.32413e+06	4.07633e+06	3.01911e+06	3.22328e+06	2.30727e+06	2.22656e+06	4.83136e+06	2.17254e+06	1.24581e+06	1.43492e+06	1.96407e+06	778935	1.48949e+06	1.47481e+06	1.29213e+06	2.13538e+06	1.68694e+06	1.47697e+06	1.03719e+06	1.90234e+06	1.83898e+06	1.37373e+06	1.36925e+06	995037	1.05241e+06	1.53505e+06	1.2272e+06	1.91607e+06
Com_16242_pos	DNK	_	C14 H25 N5 O7	375.18	4.851	_	_	_	_	_	_	_	_	_	_	376.188	2.08416e+06	1.89943e+06	3.60776e+06	1.7609e+06	1.70525e+06	1.62451e+06	997934	1.23383e+06	1.58847e+06	1.41979e+06	2.09601e+06	1.78083e+06	1.49656e+06	2.64062e+06	1.40064e+06	1.86018e+06	1.28589e+06	1.55353e+06	452917	461522	535941	538836	605939	559468	2.28011e+06	1.2644e+06	1.67435e+06	1.18295e+06	1.8353e+06	1.30515e+06	1.00294e+06	1.23013e+06	635627
Com_16330_pos	Cyclodextrin	_	C36 H60 O30	486.159	1.515	_	_	_	_	_	_	_	_	_	_	487.166	2.45607e+06	4.14714e+06	1.8537e+06	1.93009e+06	3.18471e+06	2.76729e+06	1.99353e+06	2.49539e+06	1.90792e+06	1.51912e+06	2.18805e+06	1.56114e+06	1.73773e+06	1.35873e+06	1.4678e+06	1.15047e+06	1.34423e+06	1.19437e+06	1.42193e+06	1.08833e+06	1.00087e+06	1.30071e+06	2.45387e+06	1.52338e+06	3.27708e+06	1.35314e+06	1.57941e+06	2.6313e+06	2.59568e+06	3.32439e+06	3.15366e+06	2.7315e+06	1.56611e+06
Com_16385_pos	PC (17:1/17:1)	_	C42 H80 N O8 P	757.562	8.631	_	_	_	LMGP01010728	_	_	_	Glycerophospholipids [GP]	Glycerophosphocholines [GP01]	Diacylglycerophosphocholines [GP0101]	758.569	1.03666e+06	902105	679227	701246	383900	799738	775753	886629	828297	550843	615658	923408	556268	374324	373074	4.3975e+06	310055	696629	156174	566901	541804	171806	307078	395447	105702	228510	389416	990939	445821	2.69037e+06	595840	761155	537532
Com_16433_pos	1-(7-methoxy-2-oxo-2H-chromen-8-yl)-3-methyl-2-oxobutyl acetate	_	C17 H18 O6	340.091	3.004	_	_	_	_	_	_	_	_	_	_	341.099	2.69595e+06	2.94933e+06	3.15471e+06	2.19098e+06	2.26194e+06	2.75291e+06	2.807e+06	3.39877e+06	3.24215e+06	2.82356e+06	3.50738e+06	4.70289e+06	4.34644e+06	3.84286e+06	2.1964e+06	1.38081e+06	1.24389e+06	2.8579e+06	1.36989e+06	1.85948e+06	1.66065e+06	1.62415e+06	1.37041e+06	1.0861e+06	2.41989e+06	2.03709e+06	1.72243e+06	1.21729e+06	2.11868e+06	1.8797e+06	2.08898e+06	1.72659e+06	1.31933e+06
Com_16471_pos	5,7-dihydroxy-2-phenyl-4H-chromen-4-one	_	C15 H10 O4	254.059	5.917	_	_	_	_	_	_	_	_	_	_	255.066	3.62225e+06	2.0067e+06	1.01925e+06	1.83423e+06	1.00258e+06	1.43589e+06	1.62702e+06	1.58503e+06	1.88625e+06	1.70631e+06	4.68263e+06	1.87233e+06	1.22671e+06	1.51256e+06	1.3241e+06	1.92649e+06	2.84777e+06	1.19942e+06	1.3666e+06	1.92498e+06	1.7379e+06	1.26405e+06	1.1517e+06	1.38056e+06	1.20671e+06	806458	1.07405e+06	1.10899e+06	928257	1.1932e+06	4.82158e+06	2.47703e+06	1.82114e+06
Com_16497_pos	Octanedioic acid	Suberic acid; Cork acid; 1,8-Octanedioic acid; Octanedioic acid; 1,6-Hexanedicarboxylic acid	C8 H14 O4	174.089	1.536	C08278	_	HMDB0000893	_	Lipids and lipid-like molecules	Fatty Acyls	Fatty acids and conjugates	_	_	_	175.097	1.93478e+06	2.35618e+06	1.72375e+06	2.34839e+06	2.40958e+06	2.27565e+06	2.39094e+06	1.69629e+06	1.5458e+06	1.85709e+06	1.67783e+06	4.67351e+06	3.23341e+06	2.00333e+06	2.67029e+06	2.15926e+06	2.23266e+06	1.59915e+06	941921	1.03068e+06	1.1057e+06	946101	1.01948e+06	1.02334e+06	1.1475e+06	1.33209e+06	1.6882e+06	974851	1.29389e+06	1.22112e+06	1.30253e+06	1.14713e+06	760061
Com_16591_pos	2-ethyl-2-(3-methoxyphenyl)cyclohexanone oxime	_	C15 H21 N O2	265.168	7.631	_	_	_	_	_	_	_	_	_	_	266.175	1.14382e+06	815551	488343	783969	537605	934602	543812	686519	745202	991204	864808	771114	965960	872467	889549	2.41491e+06	2.73617e+06	2.1883e+06	1.76483e+06	3.37563e+06	3.68687e+06	1.91039e+06	3.14188e+06	4.19201e+06	884645	474089	435040	852785	517980	473061	833895	742697	1.01195e+06
Com_16594_pos	3-hydroxy-N-(1-hydroxy-4-methylpentan-2-yl)-5-oxo-6-phenylhexanamide	_	C18 H27 N O4	321.194	6.516	_	_	_	_	_	_	_	_	_	_	322.202	1.65225e+06	1.32571e+06	990857	1.03954e+06	971540	1.27269e+06	1.08032e+06	863925	1.48362e+06	1.20075e+06	1.12175e+06	966804	1.11341e+06	1.06506e+06	1.00513e+06	1.12869e+06	974593	1.10684e+06	926357	1.33904e+06	1.77817e+06	1.42674e+06	1.4796e+06	4.18895e+06	1.10947e+06	623606	680504	755864	902413	824038	960605	1.22916e+06	883814
Com_16655_pos	MLK	_	C17 H34 N4 O4 S	390.228	5.166	_	_	_	_	_	_	_	_	_	_	391.236	1.60592e+06	309199	199804	964646	992896	1.66227e+06	3.94714e+06	1.03699e+06	821959	1.62684e+06	903830	624796	178521	621618	273501	680567	415026	604352	242235	215576	531646	273776	191741	188176	644028	677286	494114	568031	297219	282089	287167	346012	572959
Com_16668_pos	1-(3,4-dimethoxyphenyl)ethan-1-one oxime	_	C10 H13 N O3	195.088	5.445	_	_	_	_	_	_	_	_	_	_	196.095	2.60631e+06	2.58572e+06	1.78888e+06	2.80084e+06	4.57023e+06	2.3542e+06	1.41421e+06	1.30386e+06	1.48337e+06	1.71078e+06	1.69326e+06	2.45224e+06	2.90105e+06	1.69491e+06	1.95955e+06	892005	959994	1.42655e+06	2.29406e+06	2.28963e+06	3.10115e+06	2.71574e+06	2.72646e+06	2.79796e+06	2.55342e+06	1.72269e+06	2.01291e+06	1.68132e+06	2.13734e+06	1.87271e+06	2.60307e+06	4.70533e+06	3.25795e+06
Com_16857_pos	Heroin-d3	_	C21 H20 [2]H3 N O5	355.15	1.848	_	_	_	_	_	_	_	_	_	_	356.157	1.71732e+06	2.17742e+06	1.72435e+06	2.12974e+06	2.30366e+06	2.40025e+06	2.04372e+06	1.50471e+06	1.00254e+06	1.48901e+06	1.49539e+06	4.49577e+06	1.86832e+06	851229	947191	1.18973e+06	735337	1.158e+06	708532	670460	981871	788055	521835	608312	1.14697e+06	1.11061e+06	2.55045e+06	729138	1.13597e+06	1.07047e+06	678418	751367	838333
Com_16973_pos	Chenodeoxycholic acid-3-beta-D-glucuronide	_	C30 H48 O10	568.323	5.074	_	_	_	_	_	_	_	_	_	_	569.332	3.02288e+06	2.95394e+06	2.39851e+06	1.24967e+06	3.53871e+06	3.23846e+06	2.16196e+06	1.51284e+06	2.97412e+06	1.44527e+06	4.43683e+06	1.10421e+06	1.40737e+06	730328	794516	554573	669084	1.28378e+06	537747	533665	562995	482602	463047	498972	758802	648131	918820	704584	803147	735194	684876	727038	648715
Com_16988_pos	1,5-diphenyl-1H-1,2,4-triazole-3-thiol	_	C14 H11 N3 S	253.071	3.778	_	_	_	_	_	_	_	_	_	_	254.078	1.8016e+06	1.56155e+06	2.0673e+06	1.33246e+06	2.52078e+06	1.75291e+06	2.84199e+06	2.08581e+06	1.65194e+06	1.43388e+06	1.45232e+06	589115	539099	289230	771760	488659	706657	252204	3.03447e+06	1.40627e+06	2.33641e+06	2.95986e+06	2.08494e+06	2.30642e+06	1.72251e+06	2.69975e+06	2.14686e+06	2.93449e+06	2.081e+06	2.90096e+06	3.14262e+06	3.01316e+06	4.21144e+06
Com_16999_pos	5-{[(2-aminophenyl)thio]methyl}-4-(hydroxymethyl)-2-methylpyridin-3-ol	_	C14 H16 N2 O2 S	276.09	6.15	_	_	_	_	_	_	_	_	_	_	277.098	1.55826e+06	826826	1.19063e+06	1.21035e+06	1.53223e+06	1.98831e+06	2.08476e+06	1.15194e+06	1.72198e+06	1.99215e+06	1.38957e+06	568561	612242	636190	585577	686551	812224	598571	1.50972e+06	1.36971e+06	1.68558e+06	1.83239e+06	1.10886e+06	1.4526e+06	1.85594e+06	2.69543e+06	2.13146e+06	2.57441e+06	1.13866e+06	2.35037e+06	1.91475e+06	1.54354e+06	2.0092e+06
Com_17112_pos	SNK	_	C13 H25 N5 O6	694.368	4.832	_	_	_	_	_	_	_	_	_	_	348.191	1.21617e+06	1.88967e+06	3.29847e+06	1.92826e+06	2.07351e+06	441258	455685	3.07375e+06	1.108e+06	1.26892e+06	2.63552e+06	3.51321e+06	1.16117e+06	1.3381e+06	266442	166221	248534	481176	340217	248203	335358	197156	311210	205984	733175	558844	712052	842403	309114	232192	1.02139e+06	788921	515023
Com_17202_pos	NSI-189	_	C22 H30 N4 O	366.24	4.858	_	_	_	_	_	_	_	_	_	_	367.248	2.27485e+06	1.59687e+06	1.13187e+06	557431	810332	2.11887e+06	318725	210591	991173	708963	282866	281502	985203	811379	466582	460800	230918	774246	653281	646217	3.80065e+06	771285	527905	383117	686021	500472	862580	1.70718e+06	294082	1.1798e+06	3.57058e+06	2.92645e+06	1.77136e+06
Com_17402_pos	6-amino-4-(3,4-dimethoxyphenyl)-2-thioxo-2H-thiine-5-carbonitrile	_	C14 H12 N2 O2 S2	168.036	5.147	_	_	_	_	_	_	_	_	_	_	169.044	959583	337537	464796	1.18433e+06	779308	1.06161e+06	926159	456128	602272	507763	507693	674120	516674	1.21157e+06	1.56897e+06	1.64034e+06	1.87945e+06	1.4676e+06	2.10652e+06	2.27448e+06	3.71232e+06	1.93776e+06	2.6696e+06	2.75167e+06	1.68744e+06	513179	896718	605211	1.05075e+06	782906	1.51879e+06	1.35677e+06	1.19585e+06
Com_17425_pos	2-[(5-anilino-4-phenyl-4H-1,2,4-triazol-3-yl)thio]acetic acid	_	C16 H14 N4 O2 S	326.086	11.322	_	_	_	_	_	_	_	_	_	_	327.093	3.00351e+06	2.73569e+06	1.658e+06	2.56573e+06	2.56606e+06	3.46793e+06	2.19731e+06	2.86755e+06	550279	413788	2.10498e+06	4.21651e+06	2.51296e+06	419788	2.48376e+06	2.39291e+06	3.06315e+06	3.85624e+06	490985	2.88021e+06	2.89238e+06	1.66543e+06	1.71058e+06	1.07067e+06	2.72872e+06	275047	1.83687e+06	1.61598e+06	982352	387045	4.25314e+06	3.30761e+06	2.70153e+06
Com_17467_pos	Bz-RS-ISer(3-Ph)-Ome	_	C17 H17 N O4	299.117	5.627	_	_	_	_	_	_	_	_	_	_	300.124	1.92427e+06	2.23187e+06	1.01688e+06	1.89999e+06	1.96571e+06	1.96776e+06	1.0211e+06	1.77665e+06	2.12687e+06	1.30462e+06	1.91395e+06	2.40785e+06	1.90514e+06	1.92787e+06	2.27398e+06	2.27423e+06	2.44578e+06	1.85442e+06	1.88487e+06	3.39622e+06	3.47276e+06	2.59791e+06	3.06853e+06	3.28001e+06	2.1774e+06	395315	1.06786e+06	1.37486e+06	2.15352e+06	1.81416e+06	1.59259e+06	2.05017e+06	1.92716e+06
Com_17494_pos	5-Methyl-2'-deoxycytidine	5-Methyl-2'-deoxycytidine	C10 H15 N3 O4	241.107	1.421	C03592	_	HMDB0002224	_	Nucleosides, nucleotides, and analogues	Pyrimidine nucleosides	Pyrimidine 2'-deoxyribonucleosides	_	_	_	242.114	1.08078e+06	1.55897e+06	2.13667e+06	2.04058e+06	1.27667e+06	998727	906942	2.34234e+06	2.32643e+06	2.18042e+06	3.28104e+06	2.39921e+06	1.90999e+06	1.45838e+06	857628	1.34548e+06	1.23151e+06	1.60895e+06	1.69314e+06	1.62331e+06	1.93506e+06	1.82172e+06	1.37285e+06	1.87863e+06	1.47019e+06	2.54913e+06	2.09396e+06	1.69586e+06	2.86226e+06	1.48051e+06	1.19472e+06	1.57753e+06	1.194e+06
Com_17701_pos	PC (18:2/18:2)	_	C44 H80 N O8 P	781.56	11.678	_	_	_	LMGP01010937	_	_	_	Glycerophospholipids [GP]	Glycerophosphocholines [GP01]	Diacylglycerophosphocholines [GP0101]	782.567	3.84819e+06	907946	1.75973e+06	2.14123e+06	2.40866e+06	2.84811e+06	1.4858e+06	2.0955e+06	2.35841e+06	1.55783e+06	1.83044e+06	2.48148e+06	2.0743e+06	2.30002e+06	1.58765e+06	3.06733e+06	1.81324e+06	769088	1.21526e+06	1.17951e+06	964510	1.05225e+06	785455	1.45403e+06	940715	602255	2.01902e+06	914055	1.27214e+06	993832	2.69282e+06	2.6416e+06	2.24304e+06
Com_17728_pos	PC (5:0/13:1)	_	C26 H50 N O8 P	535.329	9.174	_	_	_	_	_	_	_	_	_	_	536.336	599385	404823	1.36883e+06	789099	520223	495603	420550	500429	482987	515014	346430	453071	1.5309e+06	2.81839e+06	2.3623e+06	1.36415e+06	1.35093e+06	1.26656e+06	2.74711e+06	1.67701e+06	1.22421e+06	1.37476e+06	2.87462e+06	1.47772e+06	1.11023e+06	2.489e+06	2.18418e+06	875759	1.23583e+06	1.06262e+06	563865	626040	406682
Com_17779_pos	2-phenyl-2,4,6,7-tetrahydrothiino[4,3-c]pyrazol-3-ol	_	C12 H12 N2 O S	232.072	5.97	_	_	_	_	_	_	_	_	_	_	233.079	3.52453e+06	2.70233e+06	2.66492e+06	3.53228e+06	2.78108e+06	2.51939e+06	1.97111e+06	2.75891e+06	2.59275e+06	2.55475e+06	2.89369e+06	4.06142e+06	3.35738e+06	3.78641e+06	1.94823e+06	3.33707e+06	2.63264e+06	2.82956e+06	2.36562e+06	2.46771e+06	2.85018e+06	581030	1.95352e+06	2.00846e+06	1.33601e+06	1.50393e+06	2.40769e+06	1.80848e+06	1.95196e+06	1.15021e+06	2.67195e+06	3.03858e+06	2.32892e+06
Com_17891_pos	2,3,4-Trihydroxybenzoic acid	_	C7 H6 O5	170.022	2.012	_	_	HMDB0059964	_	Benzenoids	Benzene and substituted derivatives	Benzoic acids and derivatives	_	_	_	171.03	2.02305e+06	1.83795e+06	1.70733e+06	1.84278e+06	1.87462e+06	1.86058e+06	2.0229e+06	1.94584e+06	1.93957e+06	1.73585e+06	1.72162e+06	1.90371e+06	2.25184e+06	1.48059e+06	1.50003e+06	1.21341e+06	1.53092e+06	1.06099e+06	1.40721e+06	1.14949e+06	1.4691e+06	931185	1.11984e+06	1.24529e+06	1.37126e+06	1.42883e+06	1.32964e+06	1.32933e+06	982520	1.55222e+06	1.88118e+06	1.88001e+06	1.73283e+06
Com_17909_pos	ACar 14:0	_	C21 H42 N O4	371.304	7.523	_	_	_	_	_	_	_	_	_	_	372.311	2.89077e+06	2.43521e+06	3.0147e+06	1.51908e+06	1.32032e+06	1.72261e+06	1.09108e+06	841073	2.01101e+06	1.4988e+06	1.56128e+06	1.80185e+06	1.64108e+06	561714	1.19363e+06	197575	441947	458595	458743	192273	148356	166051	160932	194929	294484	289065	409024	251328	160135	221682	252136	315444	263524
Com_18156_pos	Phe-Phe	_	C18 H20 N2 O3	312.148	5.633	_	_	HMDB0013302	_	Organic acids and derivatives	Carboxylic acids and derivatives	Amino acids, peptides, and analogues	_	_	_	313.155	2.19298e+06	1.37193e+06	531178	1.45097e+06	860290	3.11875e+06	3.34826e+06	799788	2.21858e+06	461922	678536	1.62116e+06	638140	567862	472205	553799	624221	461422	286457	401899	406474	467648	253094	372203	633578	157463	454047	293918	656828	482884	568825	522791	517969
Com_18172_pos	3-(2-Naphthyl)-D-Alanine	_	C13 H13 N O2	215.095	6.162	_	_	_	_	_	_	_	_	_	_	216.101	802569	936469	633225	671529	690192	819510	676989	690058	938279	717940	773772	991319	1.11845e+06	1.06871e+06	1.5966e+06	1.01229e+06	1.18124e+06	1.04995e+06	635331	609823	770042	448807	466329	892223	1.13164e+06	946744	989267	2.00238e+06	1.21978e+06	2.7251e+06	984401	1.10143e+06	889459
Com_18341_pos	LNK	_	C16 H31 N5 O5	373.237	6.025	_	_	_	_	_	_	_	_	_	_	374.244	1.43921e+06	1.30567e+06	1.22876e+06	1.17203e+06	1.72977e+06	1.37549e+06	1.16209e+06	1.99537e+06	2.5335e+06	1.44763e+06	1.62877e+06	1.5118e+06	1.73781e+06	670540	1.26494e+06	2.3074e+06	1.1689e+06	2.32645e+06	1.99724e+06	2.3257e+06	3.2296e+06	1.93071e+06	1.93527e+06	2.27087e+06	1.63929e+06	1.56026e+06	1.19438e+06	1.96379e+06	1.43051e+06	1.35951e+06	686354	919440	895838
Com_18727_pos	VLK	_	C17 H34 N4 O4	179.13	2.881	_	_	_	_	_	_	_	_	_	_	180.137	374678	725152	2.77535e+06	1.09314e+06	719088	416643	1.04717e+06	501390	314163	577591	1.52162e+06	349133	346184	303336	256339	292893	297402	247904	181982	206585	253598	176706	174507	220363	406165	356452	158987	716199	533773	187479	323052	373360	342187
Com_18998_pos	1,3-Dimethyluric Acid	_	C7 H8 N4 O3	196.059	1.159	_	_	HMDB0001857	_	Organoheterocyclic compounds	Imidazopyrimidines	Purines and purine derivatives	_	_	_	197.066	3.40633e+06	3.0572e+06	2.18507e+06	2.11059e+06	2.50508e+06	2.64473e+06	2.24062e+06	2.18851e+06	2.03271e+06	3.37011e+06	2.35037e+06	1.55593e+06	1.71762e+06	694925	1.0959e+06	1.14557e+06	1.14282e+06	1.39618e+06	1.89636e+06	1.52087e+06	1.93987e+06	2.51441e+06	1.41383e+06	2.12297e+06	1.6508e+06	1.42416e+06	1.53748e+06	2.16205e+06	1.37266e+06	1.86781e+06	3.4986e+06	2.52621e+06	2.29521e+06
Com_19356_pos	PC (16:1/16:2)	_	C40 H74 N O8 P	727.514	11.837	_	_	_	_	_	_	_	_	_	_	728.522	4.18716e+06	2.5506e+06	695178	1.99417e+06	2.16432e+06	2.47959e+06	1.71374e+06	1.48205e+06	1.19055e+06	1.97762e+06	1.8539e+06	2.35488e+06	1.08648e+06	987937	1.505e+06	2.65417e+06	1.25998e+06	1.22779e+06	1.10166e+06	1.31293e+06	1.38096e+06	769574	645749	1.49458e+06	1.35021e+06	1.07406e+06	675873	1.01782e+06	742510	795523	2.44237e+06	2.33506e+06	1.39711e+06
Com_19400_pos	4-Hydroxy-L-Glutamic Acid	_	C5 H9 N O5	163.048	1.654	_	_	HMDB0002273	_	Organic acids and derivatives	Carboxylic acids and derivatives	Amino acids, peptides, and analogues	_	_	_	164.056	1.53487e+06	2.01248e+06	1.27702e+06	1.42974e+06	1.68702e+06	640860	1.27749e+06	1.70817e+06	1.77853e+06	1.48668e+06	1.40885e+06	1.24621e+06	1.2248e+06	2.17116e+06	2.04844e+06	1.52473e+06	2.26918e+06	1.8838e+06	1.30149e+06	1.65828e+06	1.55025e+06	949361	1.81534e+06	1.85832e+06	1.2997e+06	2.08648e+06	1.5599e+06	2.5009e+06	1.40124e+06	1.86048e+06	2.06784e+06	2.11142e+06	864114
Com_19445_pos	N1-(1H-indol-4-yl)cyclohexane-1-carboxamide	_	C15 H18 N2 O	280.093	6.094	_	_	_	_	_	_	_	_	_	_	281.1	659238	496104	373982	431597	406694	690234	516251	425521	591469	511004	514688	447916	390294	483137	598976	465086	759082	500801	420694	340460	2.99333e+06	377943	307667	386371	407017	638684	1.47234e+06	305180	399807	331361	652066	570077	463242
Com_19500_pos	ERH	_	C17 H28 N8 O6	440.219	7.609	_	_	_	_	_	_	_	_	_	_	441.226	1.79551e+06	975245	345049	809052	437723	688788	535007	486792	370087	407505	434889	517905	1.8685e+06	467015	822509	492725	398797	587455	2.72012e+06	991513	1.25999e+06	1.3209e+06	577294	608689	597048	359496	403653	423891	469955	536994	886480	421877	326052
Com_19624_pos	4-Pregnen-17alpha,20alpha-Diol-3-One	_	C21 H32 O3	332.234	7.552	_	_	_	_	_	_	_	_	_	_	333.242	2.1669e+06	1.4759e+06	554781	603877	531232	1.06498e+06	495359	1.08589e+06	1.46522e+06	1.24527e+06	694389	377727	1.07303e+06	866454	526009	655002	710426	781341	953743	1.057e+06	2.93439e+06	458231	563642	571707	686851	546680	957461	401608	438308	427433	1.02923e+06	731157	736379
Com_19821_pos	Trimethyllysine	_	C9 H21 N2 O2	189.16	7.385	_	_	HMDB0001325	_	Organic acids and derivatives	Carboxylic acids and derivatives	Amino acids, peptides, and analogues	_	_	_	190.167	724591	840139	660927	818245	624068	785531	362335	594183	742770	646702	730210	884263	772189	1.09951e+06	948744	859328	1.11173e+06	1.28765e+06	1.06046e+06	1.19648e+06	983542	979907	1.05453e+06	1.14734e+06	1.02739e+06	608149	665193	887961	576222	800098	801628	891495	900084
Com_20039_pos	6-chloro-3-[(dimethylamino)methylidene]chroman-4-one	_	C12 H12 Cl N O2	237.055	1.109	_	_	_	_	_	_	_	_	_	_	238.062	1.4221e+06	997166	1.61762e+06	528570	2.00537e+06	1.53642e+06	2.08928e+06	1.84418e+06	2.67627e+06	3.24375e+06	1.9928e+06	1.00382e+06	887543	403372	625923	147113	300953	134015	458443	239436	378106	327437	228169	208284	162075	269397	369064	195318	291580	320147	1.48816e+06	4.25652e+06	2.53366e+06
Com_20073_pos	3,5-Diiodotyrosine	3,5-Diiodo-L-tyrosine; 3,5-Diiodotyrosine; L-Diiodotyrosine	C9 H9 I2 N O3	432.866	1.281	C01060	map00350 Tyrosine metabolism;map01100 Metabolic pathways;map04918 Thyroid hormone synthesis	HMDB0003474	_	Organic acids and derivatives	Carboxylic acids and derivatives	Amino acids, peptides, and analogues	_	_	_	433.873	2.0098e+06	1.01197e+06	1.0383e+06	651947	900666	1.26341e+06	1.58087e+06	752914	1.10923e+06	1.47454e+06	885101	547051	803459	697361	222179	642496	468272	796808	246353	705596	283176	611043	479276	302375	256376	310500	234757	544706	341188	416745	2.11346e+06	1.77127e+06	3.2231e+06
Com_20269_pos	4-(3-methoxy-5,6-dihydrobenzo[c]acridin-7-yl)morpholine	_	C22 H22 N2 O2	346.171	6.404	_	_	_	_	_	_	_	_	_	_	347.178	1.80875e+06	2.57822e+06	2.34558e+06	1.60028e+06	1.35029e+06	2.43895e+06	1.892e+06	1.98964e+06	2.55277e+06	762256	1.56461e+06	3.123e+06	2.34012e+06	1.93504e+06	1.66227e+06	1.0737e+06	1.13396e+06	2.1164e+06	1.8842e+06	694504	1.44666e+06	1.86953e+06	1.65408e+06	2.14407e+06	1.39446e+06	1.47564e+06	940953	1.51505e+06	1.41659e+06	1.06426e+06	544399	1.22599e+06	612561
Com_20438_pos	dTMP	dTMP; Thymidine 5'-phosphate; Deoxythymidine 5'-phosphate; Thymidylic acid; 5'-Thymidylic acid; Thymidine monophosphate; Deoxythymidylic acid; Thymidylate	C10 H15 N2 O8 P	322.058	2.311	C00364	map00240 Pyrimidine metabolism;map01100 Metabolic pathways;map01523 Antifolate resistance	HMDB0001227	_	Nucleosides, nucleotides, and analogues	Pyrimidine nucleotides	Pyrimidine deoxyribonucleotides	_	_	_	323.065	2.49084e+06	1.47173e+06	2.31579e+06	2.42438e+06	2.09112e+06	2.91587e+06	2.40989e+06	2.04363e+06	1.51616e+06	1.96003e+06	1.04972e+06	632507	1.22404e+06	513760	559166	882978	509676	736152	314338	365145	420701	336358	272369	381187	1.38692e+06	850953	649266	1.07694e+06	671354	698973	518348	758127	828413
Com_20455_pos	N1-(2,3-dihydro-1,4-benzodioxin-2-ylmethyl)-2,2-dimethylpropanamide	_	C14 H19 N O3	249.137	6.908	_	_	_	_	_	_	_	_	_	_	250.144	1.18553e+06	1.91123e+06	1.2857e+06	1.7234e+06	1.09425e+06	1.31953e+06	1.34089e+06	1.35106e+06	1.39088e+06	1.51444e+06	1.17161e+06	227669	2.07106e+06	1.84735e+06	1.55898e+06	1.86293e+06	1.75083e+06	2.35974e+06	1.67816e+06	2.22879e+06	2.44142e+06	2.15361e+06	2.24263e+06	2.24003e+06	1.54759e+06	1.23238e+06	1.25615e+06	1.49522e+06	1.64707e+06	868426	1.27858e+06	1.02678e+06	646786
Com_20854_pos	2-(2-amino-3-methylbutanamido)-3-phenylpropanoic acid	_	C14 H20 N2 O3	264.148	5.67	_	_	_	_	_	_	_	_	_	_	265.155	718384	754327	743633	492489	1.32896e+06	1.02444e+06	2.5356e+06	498731	715229	567871	626437	480870	606211	557965	506442	559015	769878	511060	371774	378415	501321	480974	310752	426454	506079	472910	423045	408755	397260	533091	670520	577724	570105
Com_20921_pos	Prostaglandin E2	Prostaglandin E2; (5Z,13E)-(15S)-11alpha,15-Dihydroxy-9-oxoprosta-5,13-dienoate; (5Z,13E)-(15S)-11alpha,15-Dihydroxy-9-oxoprost-13-enoate; Dinoprostone; PGE2	C20 H32 O5	352.224	6.814	C00584	map00590 Arachidonic acid metabolism;map01100 Metabolic pathways;map04024 cAMP signaling pathway;map04080 Neuroactive ligand-receptor interaction;map04726 Serotonergic synapse;map04750 Inflammatory mediator regulation of TRP channels;map04921 Oxytocin signaling pathway;map04923 Regulation of lipolysis in adipocytes;map04924 Renin secretion;map04976 Bile secretion;map05140 Leishmaniasis;map05143 A…	HMDB0001220	LMFA03010003	Lipids and lipid-like molecules	Fatty Acyls	Eicosanoids	Fatty Acyls [FA]	Eicosanoids [FA03]	Prostaglandins [FA0301]	353.231	153763	181500	1.68484e+06	125473	60634.8	84132	71269.1	48580.8	83258.3	83813.2	58712.6	142165	657785	86110.2	58351.2	71077.5	81383.6	2.92496e+06	67752.9	82912.6	113210	181790	88655.9	96935	142391	40235.1	364562	44682.5	94390.5	93247.4	73777.9	591952	202187
Com_20939_pos	6-(Dimethylamino)purine	_	C7 H9 N5	163.085	1.693	_	_	HMDB0000473	_	Organoheterocyclic compounds	Imidazopyrimidines	Purines and purine derivatives	_	_	_	164.092	421481	331156	226507	258246	463931	261478	400368	251814	292484	205852	236711	244177	216316	172622	173749	162351	226921	211123	281520	273234	2.56462e+06	286973	322097	254715	264058	213743	218343	186606	299597	192415	262817	234399	190195
Com_21014_pos	RMH	_	C17 H30 N8 O4 S	884.409	5.345	_	_	_	_	_	_	_	_	_	_	443.212	765335	1.09038e+06	729594	624244	798933	663026	694594	502584	898073	674846	574031	633023	858626	2.16318e+06	1.22976e+06	811578	1.02293e+06	1.30594e+06	756816	605296	596446	711131	587803	654024	587756	1.72183e+06	1.57984e+06	1.72823e+06	1.35067e+06	1.83995e+06	1.51371e+06	3.07454e+06	1.90069e+06
Com_21237_pos	Spiculisporic Acid	_	C17 H28 O6	328.187	1.834	_	_	_	_	_	_	_	_	_	_	329.194	1.65429e+06	1.1951e+06	2.13652e+06	1.71715e+06	1.24699e+06	877637	1.9893e+06	1.41868e+06	1.11331e+06	1.17448e+06	1.11372e+06	1.31845e+06	1.41738e+06	1.0044e+06	743078	679848	754658	721967	773463	659123	837039	693576	699805	614690	1.8209e+06	1.35208e+06	1.50909e+06	1.1215e+06	1.69503e+06	1.33549e+06	803501	663506	1.03394e+06
Com_21588_pos	LNH	_	C16 H26 N6 O5	365.164	7.51	_	_	_	_	_	_	_	_	_	_	366.172	298306	218279	395924	536045	164181	307357	256620	296012	606355	206428	269697	324148	383273	305566	441401	391638	1.62981e+06	840116	1.54484e+06	1.35706e+06	1.49245e+06	1.91824e+06	1.93777e+06	1.92121e+06	937710	432624	543264	968489	613656	464192	450375	725608	720791
Com_21755_pos	Leucine-enkephalin	_	C28 H37 N5 O7	555.269	5.684	_	_	HMDB0001045	_	Organic acids and derivatives	Carboxylic acids and derivatives	Amino acids, peptides, and analogues	_	_	_	556.276	1.91348e+06	1.07962e+06	728848	1.88456e+06	1.58509e+06	1.47855e+06	836091	503312	1.37223e+06	1.22482e+06	1.52722e+06	1.94655e+06	1.30119e+06	1.62893e+06	600854	743320	667213	632173	387583	271023	492224	497316	688018	823752	974161	1.63387e+06	803372	1.25869e+06	896420	1.33155e+06	699032	651876	530423
Com_21819_pos	4-{4-[3-(4-chlorophenoxy)propyl]piperazino}-1H-indole	_	C21 H24 Cl N3 O	369.166	3.601	_	_	_	_	_	_	_	_	_	_	370.173	240050	418657	804263	567956	365704	465668	541645	454168	355044	553218	495887	977466	1.33921e+06	1.28679e+06	1.55322e+06	203702	1.52152e+06	1.46176e+06	414295	432390	620961	539826	383041	593485	1.11135e+06	1.62306e+06	1.48935e+06	747802	1.58139e+06	1.16531e+06	503418	497900	258058
Com_22051_pos	Tetrahydrocorticosterone	Tetrahydrocorticosterone	C21 H34 O4	350.245	7.089	C05476	map00140 Steroid hormone biosynthesis	HMDB0000268	LMST02030100	Lipids and lipid-like molecules	Steroids and steroid derivatives	Hydroxysteroids	Sterols [ST]	Steroids [ST02]	C21 steroids (gluco/mineralocorticoids, progestogins) and derivatives [ST0203]	351.252	2.11087e+06	398229	1.96248e+06	1.87126e+06	1.46476e+06	439284	263048	394592	384041	383338	326295	451763	433937	512136	427196	392741	392768	569979	423321	277454	296080	389822	238301	376164	234729	263750	218645	232809	248023	248040	327198	364609	346008
Com_22106_pos	Biotin	Biotin; D-Biotin; Vitamin H; Coenzyme R	C10 H16 N2 O3 S	488.17	5.036	C00120	map00780 Biotin metabolism;map01100 Metabolic pathways;map02010 ABC transporters;map04977 Vitamin digestion and absorption	HMDB0000030	_	Organoheterocyclic compounds	Biotin and derivatives	_	_	_	_	245.092	1.22057e+06	1.22065e+06	1.1515e+06	885328	1.00718e+06	1.06979e+06	971074	1.04535e+06	919272	678228	1.00775e+06	1.10358e+06	781827	820501	822951	704522	801382	838424	1.90807e+06	773015	1.32485e+06	1.81925e+06	1.85051e+06	772815	932599	971735	573967	883542	760557	1.54712e+06	1.02203e+06	1.01193e+06	1.07551e+06
Com_22214_pos	4,7,8-trimethoxyfuro[2,3-b]quinoline	_	C14 H13 N O4	259.082	5.812	_	_	_	_	_	_	_	_	_	_	260.089	913703	806816	670231	921445	934740	831480	716027	1.04439e+06	788626	856293	624500	390173	1.1432e+06	648174	678052	676165	749258	638400	693337	329960	745162	1.05185e+06	943682	564572	984684	1.55941e+06	482238	1.45168e+06	651587	1.37489e+06	881775	791344	779140
Com_22250_pos	JWH 073 N-butanoic acid-d5	_	C23 H14 [2]H5 N O3	362.167	6.273	_	_	_	_	_	_	_	_	_	_	363.174	1.41281e+06	1.64493e+06	1.3434e+06	1.37653e+06	874244	1.32089e+06	587232	1.14657e+06	1.28424e+06	672734	1.69404e+06	1.20533e+06	1.19418e+06	1.66706e+06	1.34602e+06	1.20461e+06	1.60906e+06	1.45997e+06	1.17849e+06	1.66744e+06	1.28851e+06	1.54743e+06	1.94652e+06	1.43121e+06	1.56444e+06	697293	880669	580287	918769	924295	1.75963e+06	476047	876149
Com_22380_pos	PC (16:2/16:3)	_	C40 H70 N O8 P	723.485	9.837	_	_	_	_	_	_	_	_	_	_	724.492	1.28574e+06	306623	219599	810164	225664	384859	570067	859175	379768	751161	1.59563e+06	492601	900516	668605	825845	1.49333e+06	973836	1.1245e+06	797323	1.13731e+06	557253	1.35429e+06	1.54165e+06	1.09841e+06	948874	1.53107e+06	1.4218e+06	1.13066e+06	871553	1.07571e+06	1.83483e+06	1.96967e+06	1.45437e+06
Com_22447_pos	GRH	_	C14 H24 N8 O4	368.188	4.864	_	_	_	_	_	_	_	_	_	_	369.195	131206	118673	160848	186469	99347.4	123495	157582	89033.1	153626	416473	132118	139178	112834	2.43027e+06	71202.6	87897.5	103766	67319.4	61018.7	83099.4	81668.3	74388.5	61429.8	68316.6	92002.8	65080.9	83366.3	73047.3	85726.1	87992.3	117261	100343	111443
Com_22804_pos	N-morpholino-N'-[(5-nitro-3-thienyl)carbonyl]urea	_	C10 H12 N4 O5 S	300.058	5.478	_	_	_	_	_	_	_	_	_	_	301.065	909160	890027	1.05903e+06	882060	695883	901598	738743	671609	830596	650354	803400	950201	887525	877947	980870	527863	662725	795951	819125	1.02931e+06	767310	755023	787102	959065	960093	676149	689550	729335	953713	658373	1.80891e+06	1.57322e+06	2.79097e+06
Com_22994_pos	ILK	_	C18 H36 N4 O4	354.264	6.615	_	_	_	_	_	_	_	_	_	_	355.271	577949	712262	557837	582914	566326	732630	708066	565373	830699	678068	501002	553769	613340	460770	459547	1.35954e+06	916088	1.00366e+06	431765	547053	753303	730425	897578	662342	1.22597e+06	1.32529e+06	1.41626e+06	1.07991e+06	1.52734e+06	1.6246e+06	622518	613156	596109
Com_23180_pos	YNK	_	C19 H29 N5 O6	203.094	5.34	_	_	_	_	_	_	_	_	_	_	424.221	1.75472e+06	621970	553864	1.17896e+06	736145	1.65726e+06	1.79568e+06	1.91761e+06	2.59502e+06	1.30392e+06	920014	1.51416e+06	1.89613e+06	784300	524378	496220	564596	623512	830132	604344	823273	655243	577991	602624	744328	736840	800908	710426	1.61559e+06	722584	641838	847553	916647
Com_23420_pos	PNK	_	C15 H27 N5 O5	714.394	5.073	_	_	_	_	_	_	_	_	_	_	358.204	263598	227882	218649	170329	152595	277790	278630	205673	227807	149668	184976	205476	165522	209242	133663	124443	168046	157961	105917	195382	290758	98243.4	91071	120691	177270	154934	169580	125691	131122	167311	191706	149016	157935
Com_23681_pos	N1-piperidinocarbonyl-4-methylbenzene-1-sulfonamide	_	C13 H18 N2 O3 S	282.105	5.72	_	_	_	_	_	_	_	_	_	_	283.113	494715	563146	202751	852645	398924	331727	303688	558965	362636	377588	527275	822777	950601	620975	825128	1.39515e+06	954692	1.04311e+06	577242	562992	1.02895e+06	1.54917e+06	1.22369e+06	1.05831e+06	847464	536108	345618	677354	569805	347995	383622	485239	428793
Com_23883_pos	Citrinin	Citrinin	C13 H14 O5	232.07	1.822	C16765	_	HMDB0041857	_	Organoheterocyclic compounds	Benzopyrans	_	_	_	_	233.077	807013	990990	1.37424e+06	1.13309e+06	1.18281e+06	1.0291e+06	698271	718318	665603	584580	634350	777421	1.33939e+06	1.43947e+06	1.64738e+06	1.67216e+06	1.98312e+06	1.81868e+06	1.73365e+06	1.36589e+06	857810	1.41232e+06	1.06691e+06	1.38335e+06	1.02244e+06	819612	970830	880104	1.3404e+06	894969	895233	585257	710966
Com_23892_pos	Saxitoxin	Saxitoxin	C10 H17 N7 O4	321.122	4.57	C13757	_	HMDB0029368	_	Phenylpropanoids and polyketides	Saxitoxins, gonyautoxins, and derivatives	_	_	_	_	322.13	1.11146e+06	1.89162e+06	1.62615e+06	1.97997e+06	1.66552e+06	853397	844227	897431	1.04471e+06	1.31161e+06	2.1239e+06	276202	294715	281002	253629	266007	293614	255481	581352	204292	225903	187779	215798	216163	657467	446548	449004	889250	972430	1.17156e+06	442458	677893	339381
Com_24109_pos	QLK	_	C17 H33 N5 O5	387.249	5.08	_	_	_	_	_	_	_	_	_	_	388.256	1.66506e+06	1.67397e+06	1.48805e+06	1.26864e+06	1.68728e+06	1.50971e+06	1.81146e+06	1.20141e+06	1.41331e+06	1.04273e+06	1.34995e+06	1.09551e+06	939513	1.14004e+06	1.26581e+06	851603	944173	1.27094e+06	789412	809742	850801	854647	740863	840488	1.16339e+06	1.17673e+06	1.02108e+06	1.19031e+06	1.18762e+06	1.14484e+06	1.0713e+06	1.27973e+06	1.03037e+06
Com_24815_pos	Acetaminophen glucuronide	_	C14 H17 N O8	327.099	3.384	_	_	HMDB0010316	_	Organic oxygen compounds	Organooxygen compounds	Carbohydrates and carbohydrate conjugates	_	_	_	328.107	2.43974e+06	1.66113e+06	1.46865e+06	1.26933e+06	1.02968e+06	1.04269e+06	736653	558589	460352	521626	489127	476288	724708	678428	556797	1.454e+06	1.00501e+06	1.01276e+06	1.09859e+06	920391	935099	705001	759915	862229	396183	246868	318793	460856	320074	274458	404551	421565	364359
Com_25066_pos	1-{4-[2-nitro-4-(trifluoromethyl)phenyl]piperazino}ethan-1-one	_	C13 H14 F3 N3 O3	355.061	3.647	_	_	_	_	_	_	_	_	_	_	356.069	196090	1.24698e+06	453769	157162	1.12345e+06	2.06611e+06	1.60884e+06	151643	970893	293648	160287	166104	145382	144151	143684	135860	150078	122740	106652	104189	161945	99103.4	93913.1	123107	102731	73601.2	93261.4	98871	80191.2	96974.4	173714	199697	163488
Com_25206_pos	N-Methyldioctylamine	_	C17 H37 N	255.293	7.99	_	_	_	_	_	_	_	_	_	_	256.3	1.09127e+06	733191	520364	506947	492881	625837	380766	196478	676552	1.10453e+06	427098	388487	441234	298181	803070	671542	779392	917524	533044	1.11253e+06	478599	829883	1.01857e+06	839106	541261	583533	637787	747139	913240	495467	795638	702914	1.07795e+06
Com_25377_pos	17beta-Trenbolone	_	C18 H22 O2	270.157	5.665	_	_	_	_	_	_	_	_	_	_	271.165	688885	489676	431145	508382	636984	518018	514787	495026	643375	604719	544908	470224	644319	768721	577848	564059	721622	515560	1.47336e+06	1.10543e+06	524299	838950	317795	454126	538917	426716	422441	425727	400204	824646	714028	669017	538988
Com_25725_pos	Nervonic acid	(15Z)-Tetracosenoic acid; Nervonic acid; (Z)-15-Tetracosenoic acid	C24 H46 O2	366.351	11.271	C08323	map01040 Biosynthesis of unsaturated fatty acids	HMDB0002368	LMFA01030092	Lipids and lipid-like molecules	Fatty Acyls	Fatty acids and conjugates	Fatty Acyls [FA]	Fatty Acids and Conjugates [FA01]	Unsaturated fatty acids [FA0103]	367.358	644425	461226	433051	331004	329464	537741	478499	388365	415318	668097	452807	399109	406752	417123	465645	574328	460160	787315	370013	784846	970610	350263	717457	373208	417899	596847	1.08497e+06	338295	258963	311455	733583	637560	367807
Com_25813_pos	NPH	_	C15 H22 N6 O5	163.088	5.331	_	_	_	_	_	_	_	_	_	_	349.164	734632	733231	969307	929204	794733	887776	944411	862899	922448	876731	875350	757015	1.08326e+06	1.08051e+06	966451	808100	824035	806495	962935	687145	997400	710381	864789	870099	817223	965343	693049	1.02403e+06	1.06421e+06	985623	1.46603e+06	1.07742e+06	2.01856e+06
Com_25845_pos	PAF C-16	_	C26 H54 N O7 P	523.366	11.102	_	_	_	_	_	_	_	_	_	_	524.374	482286	200807	218935	194542	208937	348506	293605	268504	392103	194988	337383	244783	322485	197386	584522	606991	389596	682055	128215	659139	313498	483029	878293	432359	780224	1.02289e+06	1.07287e+06	897373	513272	753618	246524	249879	431529
Com_27865_pos	L-Methionine Methyl Ester	_	C6 H13 N O2 S	163.067	2.635	_	_	_	_	_	_	_	_	_	_	164.074	228271	237483	234392	376595	217137	182926	248293	211866	280841	329874	241560	221525	331939	237294	208277	220777	336009	204988	486083	500290	1.10926e+06	964219	685706	766997	413252	516082	614871	680662	434879	692031	449964	274189	422616
Com_28845_pos	Deoxyadenosine	Deoxyadenosine; 2'-Deoxyadenosine	C10 H13 N5 O3	251.102	2.06	C00559	map00230 Purine metabolism;map01100 Metabolic pathways	HMDB0000101	_	Nucleosides, nucleotides, and analogues	Purine nucleosides	Purine 2'-deoxyribonucleosides	_	_	_	252.109	229978	224028	293493	104609	140367	137604	302995	140574	187068	244320	141035	486731	409783	247347	416800	163921	278847	357296	111644	97477.3	110765	131576	83065	93581.7	516882	691999	585268	470833	833997	494562	209658	362711	399247
Com_28868_pos	SM (d14:0/19:1)	_	C38 H77 N2 O6 P	688.553	10.285	_	_	_	_	_	_	_	_	_	_	689.56	1.02199e+06	729007	308675	503757	373537	362592	262273	334055	303935	378675	316571	387000	324724	329628	268296	223435	232221	244799	186470	207720	235808	720878	270165	162992	331308	136185	221002	188093	163403	145255	435575	413924	273947
Com_29198_pos	Hydrocortisone acetate	Cortisol 21-acetate; Hydrocortisone acetate; Cortell	C23 H32 O6	404.221	5.111	C02821	_	HMDB0000063	_	Lipids and lipid-like molecules	Steroids and steroid derivatives	Hydroxysteroids	_	_	_	405.228	750315	638489	800756	635226	718208	745705	981156	645098	643199	625946	678685	712949	628913	786598	647739	534097	644749	531183	625369	593405	547431	512281	460746	493186	572540	554850	512137	598306	633969	518259	519768	646188	518813
Com_29756_pos	3-(3-Methoxyphenyl)propionic acid	_	C10 H12 O3	180.078	3.77	_	_	HMDB0059969	_	Benzenoids	Phenol ethers	Anisoles	_	_	_	383.146	166982	198425	339761	167997	335930	218957	304137	433017	320316	361373	264227	165482	162891	265503	375582	439360	517241	341253	458897	577963	516916	478556	371037	416625	488018	552150	645354	486727	320066	480317	273279	491530	369191
Com_30033_pos	Dl-3-Hydroxy-kynurenine	_	C10 H12 N2 O4	224.08	5.362	_	_	_	_	_	_	_	_	_	_	225.087	658415	713877	676537	647370	569334	635121	864406	511763	656919	522507	480602	700062	327379	415958	463848	396124	335627	397522	547759	417791	396862	417355	486354	464593	515375	463728	607076	595447	621789	647183	520496	706421	667815
Com_30305_pos	WKK	_	C23 H36 N6 O4	920.55	5.204	_	_	_	_	_	_	_	_	_	_	461.282	449770	370252	281317	353142	293947	445627	629358	284227	459288	363877	369733	355529	273857	230198	183231	241966	326400	242829	244748	234665	309177	218067	193713	227346	274554	185792	178995	193650	250606	672673	315166	299034	295092
Com_30611_pos	Deoxyinosine	Deoxyinosine	C10 H12 N4 O4	252.087	1.405	C05512	map00230 Purine metabolism;map01100 Metabolic pathways	HMDB0000071	_	Nucleosides, nucleotides, and analogues	Purine nucleosides	Purine 2'-deoxyribonucleosides	_	_	_	253.094	352407	324485	314660	326177	273473	248480	300451	588657	324713	434019	275248	330531	295047	346162	297452	251080	299042	264132	461782	471837	426813	524358	322154	363665	266582	546353	313014	672598	353973	316572	385093	249218	635270
Com_30942_pos	PC (19:2/19:2)	_	C46 H84 N O8 P	809.595	9.469	_	_	_	_	_	_	_	_	_	_	810.602	108817	55516.2	40194.8	69111.9	69997.3	120852	88918.7	65328.7	118656	108001	107044	88569.1	128386	68129.9	78578.2	75562.6	61956	65745.2	49545.5	63498.2	64721.8	40321.9	40778.5	69858.4	48846.1	42644.6	36541.4	37982.2	597692	90935.7	165392	126126	86458.9
Com_31165_pos	2-(cyclopropylcarbonyl)-3-(4-fluoroanilino)acrylonitrile	_	C13 H11 F N2 O	252.067	10.242	_	_	_	_	_	_	_	_	_	_	253.075	773100	377829	227593	299411	545425	527550	300340	814740	351116	465356	390872	532576	528824	346025	506816	435150	291146	397280	213793	344575	291882	254588	270721	188425	236874	123590	133708	254771	194343	360359	1.17515e+06	518734	352552
Com_31633_pos	SPH	_	C14 H21 N5 O5	169.577	1.534	_	_	HMDB0000252	_	Organic nitrogen compounds	Organonitrogen compounds	Amines	_	_	_	170.584	743997	372865	421129	713909	685623	815017	366626	455869	320874	380132	372241	396613	480472	343045	348014	243047	279119	264513	273939	229537	254665	239385	240203	262776	313564	270125	293567	339558	268516	271541	290594	361295	278645
Com_32143_pos	Estriol	Estriol; 1,3,5(10)-Estratriene-3,16-alpha,17beta-triol	C18 H24 O3	310.158	5.492	C05141	map00140 Steroid hormone biosynthesis;map01100 Metabolic pathways;map07226 Progesterone, androgen and estrogen receptor agonists/antagonists	HMDB0000153	_	Lipids and lipid-like molecules	Steroids and steroid derivatives	Estrane steroids	_	_	_	311.165	232821	273055	263898	316828	254374	225491	270042	245501	193135	204751	204808	278884	187208	131658	227116	111848	207587	141414	206278	235639	203797	208318	227419	606343	183003	139368	198005	204219	241914	131698	224171	189150	279353
Com_33131_pos	Sinapinic acid	_	C11 H12 O5	246.053	5.085	_	_	HMDB0034069	_	Phenylpropanoids and polyketides	Cinnamic acids and derivatives	Hydroxycinnamic acids and derivatives	_	_	_	247.06	260122	209555	308035	185534	219742	286847	303517	187145	231596	217222	266371	222319	224086	212252	196360	177968	210804	177509	294161	184040	157736	359206	187474	190605	255274	195955	208788	180999	216277	195631	175145	214587	177987
Com_33297_pos	Lysopc 18:1	_	C26 H52 N O7 P	521.349	11.422	_	_	_	_	_	_	_	_	_	_	522.357	174703	197441	89402	148218	60940.7	158655	71864.6	297196	118469	168762	151139	172573	261645	288565	145638	345838	208616	478092	145080	192518	200358	306577	249481	269200	233909	295267	269672	216032	267388	287026	277109	246349	210663
Com_33741_pos	5-(isopropylthio)-4-phenyl-4H-1,2,4-triazol-3-ol	_	C11 H13 N3 O S	273.032	8.812	_	_	_	_	_	_	_	_	_	_	274.039	86237.4	144990	69180.5	84135.3	65293.8	55358.7	77239.4	85809.1	75151.1	48886.1	90210.2	70666.4	74967.3	265672	349800	85337	79336.1	47748.9	114894	33370	66231.2	55388.2	54616.4	85645.6	47823.4	26705.1	57021.9	98138.9	37953.2	32359.8	83235.2	104714	118861
Com_34021_pos	Estradiol Benzoate	Estradiol benzoate; 17-beta-Estradiol 3-benzoate	C25 H28 O3	376.203	5.595	C13444	_	HMDB0251961	_	Lipids and lipid-like molecules	Steroids and steroid derivatives	Estrane steroids	_	_	_	377.21	176735	192037	142773	154361	163329	162447	164503	109088	184843	137544	117166	158133	143777	182264	165263	218232	94523.4	117283	98805.7	143350	180802	172625	120785	117565	136224	59627.5	64689	202328	126645	227539	179860	232486	213523
Com_34350_pos	3-phenyl-5-(1,2,3-thiadiazol-4-yl)-1,2,4-oxadiazole	_	C10 H6 N4 O S	214.047	9.019	_	_	_	_	_	_	_	_	_	_	253.01	51586.7	46304.1	35680.5	37468.7	35134.4	42782.1	188909	32246	53522.4	31944.2	48969.9	37574.4	37130	43901.9	41942	55331.7	42291.3	41990.4	40593.5	39756.1	38078.7	22979.8	38643.2	42799.3	42083.1	28404.9	31240.1	31107.2	33352.9	31681.2	41931.3	75794.5	45054.4
Com_20_pos	LPE 16:1	_	C21 H42 N O7 P	451.27	8.727	_	_	_	LMGP02050037	_	_	_	Glycerophospholipids [GP]	Glycerophosphoethanolamines [GP02]	Monoacylglycerophosphoethanolamines [GP0205]	452.278	8.12587e+08	6.525e+08	1463792021	2934270376	4.14177e+08	1285393823	1872922322	1407456748	5.48653e+08	575107435	5.6269e+08	1413888188	5354423326	6182550901	6637884975	19597989051	10555585013	12946602374	4935849079	9021478891	6854487145	9402775909	14039947844	8647462557	6513831716	9266030124	9404555155	6350781598	5898042914	7194295622	3.59039e+08	2.87795e+08	638950973
Com_82_pos	(5-L-Glutamyl)-L-Amino Acid	_	C8 H14 N2 O5	218.091	1.72	_	_	_	_	_	_	_	_	_	_	219.098	8.92439e+08	1175695831	1669953132	1424628603	1401064989	8.81504e+08	691084531	1112244316	6.31341e+08	7.87267e+08	1110956292	1100961555	2258125004	1803006978	1730208886	7.2487e+08	1177557555	1128307243	3692700785	2460763830	2150688391	2269666261	2559171101	2125453256	1116902715	1450935869	1306964547	9.59002e+08	1311994680	1222197430	416747716	5.45862e+08	5.91881e+08
Com_178_pos	Nicotinamide N-oxide	_	C6 H6 N2 O2	138.043	1.303	_	_	HMDB0002730	_	Organoheterocyclic compounds	Pyridines and derivatives	Pyridinecarboxylic acids and derivatives	_	_	_	156.077	1368596272	1406575196	1071564474	1493087349	1265333742	1102145462	7.5254e+08	1172775118	1268001920	1362483288	1415833909	8.39107e+08	1412395400	1057334691	9.85872e+08	235504195	8.31546e+08	8.08837e+08	1039949420	9.08786e+08	999725594	8.41635e+08	8.87354e+08	1042998688	1049258439	9.2963e+08	939190618	9.19483e+08	1247447977	1007290276	9.72037e+08	1103000861	1054682933
Com_219_pos	LPC 14:1	_	C22 H44 N O7 P	465.287	8.034	_	_	_	LMGP01050014	_	_	_	Glycerophospholipids [GP]	Glycerophosphocholines [GP01]	Monoacylglycerophosphocholines [GP0105]	466.294	5.04129e+07	2.5544e+07	2.97478e+07	9.2402e+07	2.06289e+07	4.75808e+07	8.6473e+07	7.95358e+07	4.49038e+07	3.55616e+07	3.89619e+07	4.40817e+07	4.80547e+08	3.75131e+08	4.89211e+08	8.08181e+08	3.87717e+08	6.15491e+08	4.57222e+08	5.59045e+08	7.43464e+08	7.76452e+08	542311222	6.99674e+08	5.81128e+08	8.9095e+08	7.55035e+08	4.99743e+08	4.93085e+08	4.56794e+08	4.37905e+07	4.09944e+07	6.43234e+07
Com_229_pos	Glu-Gln	_	C10 H17 N3 O6	275.112	1.458	_	_	HMDB0028817	_	Organic acids and derivatives	Carboxylic acids and derivatives	Amino acids, peptides, and analogues	_	_	_	276.119	7.35142e+08	8.82739e+08	1025045114	7.73926e+08	1113822327	8.64003e+08	1116818603	1090842478	8.85777e+08	9.56918e+08	1028488309	852582063	6.31612e+08	5.22813e+08	4.52748e+08	2.22845e+08	3.42167e+08	3.8257e+08	2.92325e+08	3.14588e+08	2.32838e+08	253977916	2.76426e+08	3.18787e+08	5.31661e+08	713348293	7.23829e+08	5.37254e+08	6.21613e+08	5.02617e+08	6.45795e+08	8.12276e+08	6.62434e+08
Com_236_pos	D-(+)-Maltose	_	C12 H22 O11	364.099	1.394	_	_	HMDB0000163	_	Organic oxygen compounds	Organooxygen compounds	Carbohydrates and carbohydrate conjugates	_	_	_	365.106	461051412	2.09356e+08	1.72549e+08	1.28818e+08	3.02606e+08	3.92222e+08	7.55168e+08	8.94246e+08	7.37549e+08	7.52336e+08	2.11785e+08	1.24227e+07	5.40951e+07	7.96218e+06	9.98876e+06	8.98396e+07	1.52898e+07	3.03806e+07	1.15258e+08	4.44965e+07	3.9938e+08	4.02594e+08	4.3835e+07	3.79199e+07	2.16187e+08	5.30546e+08	4.49257e+08	9.0391e+08	102590868	7.32859e+08	1018959249	5.85026e+08	2.12484e+08
Com_237_pos	5-Methyluridine	_	C10 H14 N2 O6	258.086	2.155	_	_	HMDB0000884	_	Nucleosides, nucleotides, and analogues	Pyrimidine nucleosides	_	_	_	_	259.093	7.56058e+08	6.66166e+08	6.90151e+08	6.05348e+08	9.01633e+08	6.80223e+08	1.0917e+08	6.12368e+08	558278828	574444845	6.13616e+08	2.63046e+08	4.42405e+08	5.59885e+08	5.66102e+08	5.29477e+08	7.3949e+08	6.00237e+08	9.13035e+08	8.17601e+08	9.54249e+08	9.33454e+08	8.71739e+08	8.66951e+08	6.78112e+08	7.61658e+08	6.99003e+08	423093	6.15044e+08	8.90559e+08	7.0597e+08	6.5189e+08	9.29178e+08
Com_241_pos	PC (18:1/18:1)	_	C44 H84 N O8 P	785.595	11.459	_	_	_	LMGP01012163	_	_	_	Glycerophospholipids [GP]	Glycerophosphocholines [GP01]	Diacylglycerophosphocholines [GP0101]	786.602	9.84468e+08	4.11512e+08	5.80598e+08	6.47708e+08	3.52594e+08	1099076414	4.12292e+08	964103682	1.19908e+08	5.58394e+08	5.84369e+08	7.40534e+08	5.83232e+08	6.19628e+08	3.7962e+08	9.04981e+08	3.49132e+08	2.77961e+08	2.2676e+08	2.50558e+08	4.88804e+08	2.59573e+08	200095091	4.65481e+08	1.31048e+08	118159251	2.26863e+08	2.70642e+08	5.38615e+08	3.49787e+08	7.79144e+08	7.92746e+08	3.84389e+08
Com_275_pos	Serotonin	Serotonin; 3-(2-Aminoethyl)-1H-indol-5-ol; 5-Hydroxytryptamine; Enteramine	C10 H12 N2 O	176.095	5.284	C00780	map00380 Tryptophan metabolism;map01063 Biosynthesis of alkaloids derived from shikimate pathway;map01100 Metabolic pathways;map04024 cAMP signaling pathway;map04080 Neuroactive ligand-receptor interaction;map04540 Gap junction;map04721 Synaptic vesicle cycle;map04726 Serotonergic synapse;map04742 Taste transduction;map04750 Inflammatory mediator regulation of TRP channels;map04976 Bile secretion…	HMDB0000259	_	Organoheterocyclic compounds	Indoles and derivatives	Tryptamines and derivatives	_	_	_	177.102	5.41545e+08	6.56791e+08	653215493	618464011	6.80858e+08	5.92546e+08	6.00775e+08	521213	6.39008e+08	6.6147e+08	7.14761e+08	7.48946e+08	6.07482e+08	6.08716e+08	588096358	4.98388e+08	5.69313e+08	4.97127e+08	6.69861e+08	5.71646e+08	6.76335e+08	6.13495e+08	5.59847e+08	6.06345e+08	6.40863e+08	6.69147e+08	6.48441e+08	7.24078e+08	6.6635e+08	7.04288e+08	6.76145e+08	7.14625e+08	813119061
Com_309_pos	Allantoin	Allantoin; 5-Ureidohydantoin; Glyoxyldiureide	C4 H6 N4 O3	158.043	1.161	C01551	_	HMDB0000462	_	Organoheterocyclic compounds	Azoles	Imidazoles	_	_	_	159.051	3.86033e+08	3.40983e+08	3.32879e+08	3.35805e+08	3.99882e+08	3.29799e+08	4.65714e+08	4.44258e+08	4.02361e+08	4.6832e+08	3.95754e+08	2.07959e+08	2.28132e+08	1.58955e+08	1.72817e+08	1.54546e+08	1.66863e+08	1.40737e+08	5.34755e+08	420792255	5.32501e+08	6.85509e+08	404133670	4.46712e+08	2.21014e+08	3.50045e+08	3.62224e+08	3.75234e+08	2.08644e+08	3.62943e+08	5.05827e+08	4.96165e+08	5.13225e+08
Com_422_pos	L-Homocystine	L-Homocystine; Homocystine	C8 H16 N2 O4 S2	268.056	2.394	C01817	map00270 Cysteine and methionine metabolism	HMDB0000676	_	Organic acids and derivatives	Carboxylic acids and derivatives	Amino acids, peptides, and analogues	_	_	_	269.063	992338	1.94387e+06	3.3105e+06	1.31786e+06	1.91143e+06	1.50335e+06	2.33548e+06	2.07598e+06	2.09045e+06	2.46472e+06	3.13648e+06	3.02376e+06	1.47989e+06	2.42988e+06	1.83851e+06	1.11438e+06	1.77755e+06	1.56508e+06	4.24305e+06	4.13797e+06	4.80159e+06	5.16851e+06	2.54988e+08	4.34486e+06	4.94759e+06	6.3726e+06	6.24205e+06	7.75984e+06	6.40121e+06	4.78136e+08	4.99693e+06	5.27125e+06	6.64816e+06
Com_435_pos	Cer-NS (d14:1/16:1)	_	C30 H57 N O3	479.435	11.593	_	_	_	_	_	_	_	_	_	_	480.442	2.85569e+08	3.76155e+08	1.90145e+08	1.24828e+08	1.37022e+08	3.21312e+08	1.17086e+08	1.33683e+08	4.45496e+08	1.51587e+08	2.2444e+08	1.53189e+08	9.97506e+07	3.28969e+08	2.77641e+08	2.53759e+08	1.32784e+08	3.61105e+08	2.514e+08	4.2476e+08	2.00091e+08	3.10395e+08	4.9039e+08	4.19638e+08	6.40529e+07	3.14712e+07	2.3632e+07	9.10893e+07	7.4004e+07	3.91862e+07	6.03426e+07	3.32263e+07	6.17212e+07
Com_440_pos	Guanosine monophosphate	GMP; Guanosine 5'-phosphate; Guanosine monophosphate; Guanosine 5'-monophosphate; Guanylic acid	C10 H14 N5 O8 P	363.059	1.628	C00144	map00230 Purine metabolism;map01060 Biosynthesis of plant secondary metabolites;map01065 Biosynthesis of alkaloids derived from histidine and purine;map01100 Metabolic pathways;map01523 Antifolate resistance;map04022 cGMP-PKG signaling pathway;map04740 Olfactory transduction;map04742 Taste transduction;map04744 Phototransduction	HMDB0001397	_	Nucleosides, nucleotides, and analogues	Purine nucleotides	Purine ribonucleotides	_	_	_	364.066	170634861	3.2921e+08	4.33817e+08	2.33098e+08	2.12129e+08	1.40164e+08	1.35695e+08	1.7179e+08	1.50976e+08	1.24784e+08	1.99381e+08	1.49861e+08	2.76704e+08	4.44372e+08	4.1759e+08	1.7023e+08	4.29618e+08	3.69523e+08	4.24707e+08	3.99671e+08	1.93788e+08	271937793	4.51151e+08	2.8569e+08	3.53503e+08	3.83935e+08	3.23838e+08	3.11348e+08	3.99576e+08	2.20177e+08	1.18121e+08	2.24658e+08	137760248
Com_741_pos	o-Cresol	o-Cresol; 2-Hydroxytoluene; o-Methylphenol	C7 H8 O	108.058	2.457	C01542	map00623 Toluene degradation;map01100 Metabolic pathways;map01120 Microbial metabolism in diverse environments;map01220 Degradation of aromatic compounds	HMDB0002055	_	Benzenoids	Phenols	Cresols	_	_	_	109.065	1.73376e+08	2.09303e+08	2.3922e+08	1.70475e+08	1.83644e+08	1.73031e+08	1.83159e+08	1.97637e+08	1.69181e+08	1.53111e+08	1.95707e+08	1.72235e+08	1.65971e+08	1.55044e+08	1.95442e+08	1.3496e+08	1.55439e+08	1.3975e+08	1.69386e+08	1.50633e+08	1.80837e+08	1.61688e+08	1.27089e+08	1.46887e+08	1.69247e+08	1.80817e+08	1.84331e+08	1.97915e+08	1.84042e+08	1.8795e+08	2.03526e+08	1.51305e+08	1.77862e+08
Com_834_pos	2,6-Dihydroxypurine	_	C5 H4 N4 O2	152.034	3.268	_	_	HMDB0000292	_	Organoheterocyclic compounds	Imidazopyrimidines	Purines and purine derivatives	_	_	_	153.041	6.95406e+07	112193763	1.09951e+08	9.56869e+07	7.72258e+07	8.89246e+07	6.74607e+07	6.09422e+07	6.41977e+07	5.27179e+07	5.75859e+07	3.60219e+07	1.04917e+08	1.12691e+08	9.36262e+07	1.18042e+08	1.32654e+08	1.22795e+08	2.1628e+08	219631008	2.17586e+08	1.70138e+08	1.71506e+08	2.18336e+08	7.65981e+07	5.28059e+07	4.36971e+07	1.01121e+08	6.90086e+07	6.95048e+07	2.58874e+07	2.35927e+07	1.80152e+07
Com_864_pos	L-cysteine	_	C3 H7 N O2 S	121.02	1.399	_	_	HMDB0000574	_	Organic acids and derivatives	Carboxylic acids and derivatives	Amino acids, peptides, and analogues	_	_	_	122.027	8.12328e+07	1.50593e+08	6.75153e+07	2.00756e+08	9.62024e+07	4.64118e+07	5.22812e+07	4.91387e+07	6.10302e+07	8.21079e+07	1.15632e+08	2.10831e+08	4.84563e+07	2.55088e+08	6.75109e+07	3.03421e+07	5.74805e+07	6.15104e+07	4.7639e+07	4.63395e+07	3.44836e+07	3.14996e+07	4.15372e+07	3.75126e+07	8.24352e+07	5.11009e+07	7.27205e+07	6.50481e+07	1.20301e+08	6.65647e+07	8.28226e+07	1.01679e+08	7.12601e+07
Com_871_pos	N4-Acetylcytidine	N4-Acetylcytidine	C11 H15 N3 O6	285.096	1.389	C22293	_	HMDB0005923	_	Nucleosides, nucleotides, and analogues	Pyrimidine nucleosides	_	_	_	_	324.06	2.95256e+07	4.09485e+07	3.12779e+07	4.7298e+07	2.7708e+07	1.87155e+07	1.41893e+07	2.19312e+07	2.56897e+07	1.35755e+07	2.78794e+07	3.63456e+07	3.44393e+07	6.2026e+07	4.77699e+07	1.12033e+08	2.11517e+08	1.36308e+08	8.55209e+07	1.44551e+08	1.7191e+08	1.42144e+08	1.94682e+08	2.36607e+08	1.56161e+07	1.13618e+07	1.40629e+07	4.38501e+07	2.05336e+07	6.06747e+07	2.37361e+07	1.37356e+07	2.68965e+07
Com_921_pos	Porphobilinogen	Porphobilinogen	C10 H14 N2 O4	226.096	1.525	C00931	map00860 Porphyrin and chlorophyll metabolism;map01100 Metabolic pathways;map01110 Biosynthesis of secondary metabolites;map01120 Microbial metabolism in diverse environments	HMDB0000245	_	Organic nitrogen compounds	Organonitrogen compounds	Amines	_	_	_	227.103	1.6455e+08	2.30707e+08	1.70592e+08	1.55986e+08	2.04063e+08	2.67085e+08	2.09375e+08	113707645	2.04521e+08	1.33752e+08	1.12366e+08	1.55106e+08	3.02263e+07	2.14286e+07	2.38787e+07	1.99296e+07	1.71923e+07	2.15965e+07	1.97382e+07	1.25784e+07	1.30927e+07	2.49999e+07	1.12091e+07	1.37892e+07	1.53152e+07	1.70004e+07	1.5077e+07	1.29576e+07	1.50727e+07	1.75222e+07	1.08034e+07	8.30985e+06	6.84482e+06
Com_1071_pos	Ne-(1-Carboxymethyl)-L-lysine	_	C8 H16 N2 O4	204.112	2.668	_	_	_	_	_	_	_	_	_	_	205.119	5.85779e+06	1.40357e+07	1.07285e+07	6.19908e+06	1.30908e+07	3.95084e+07	1.76583e+08	5.09721e+06	1.8811e+07	5.4085e+06	4.80184e+06	6.00948e+06	2.95026e+06	1.7902e+06	2.23425e+06	2.19989e+06	1.94667e+06	1.18693e+06	2.38587e+06	1.43235e+06	1.53205e+06	1.53599e+06	1.10976e+06	1.40029e+06	1.59796e+06	1.77843e+06	2.00672e+06	1.64576e+06	1.54201e+06	1.63235e+06	1.41479e+06	1.45038e+06	1.31614e+06
Com_1099_pos	Boc-beta-cyano-L-alanine	_	C9 H14 N2 O4	214.096	1.529	_	_	_	_	_	_	_	_	_	_	215.103	8.47151e+06	1.49361e+07	8.99713e+06	7.35918e+06	7.6022e+06	2.84481e+07	1.71029e+08	8.54768e+06	1.27322e+07	8.20909e+06	5.78201e+06	1.36765e+07	1.36839e+07	2.90028e+07	1.88184e+07	2.17707e+07	3.28303e+07	2.94399e+07	8.19334e+06	6.67111e+06	1.34765e+07	1.18223e+07	1.57087e+07	7.4825e+06	2.22159e+07	1.18167e+07	1.59278e+07	9.80629e+06	1.40144e+07	11190432	9.79503e+06	9.24233e+06	6.36718e+06
Com_1251_pos	Ethylmalonate	_	C5 H8 O4	132.042	1.348	_	_	HMDB0000622	_	Lipids and lipid-like molecules	Fatty Acyls	Fatty acids and conjugates	_	_	_	282.119	5.11392e+07	4.50649e+07	5.0462e+07	1.27254e+08	4.93608e+07	36593609	1.94764e+07	5.14173e+07	3.54971e+07	3.16821e+07	6.22109e+07	6.41976e+07	5.2102e+07	7.05303e+07	6.16297e+07	3.75429e+07	8.79287e+07	5.48889e+07	8.4067e+07	9.56973e+07	139854967	1.20914e+08	1.02616e+08	1.11978e+08	6.74779e+07	4.72421e+07	5.91331e+07	5.42953e+07	9.92684e+07	6.55935e+07	2.68764e+07	3.70204e+07	4.17294e+07
Com_1334_pos	L-(-)-alpha-Amino-epsilon-Caprolactam	_	C6 H12 N2 O	128.095	1.201	_	_	_	_	_	_	_	_	_	_	129.103	1.2272e+08	1.20985e+08	1.01214e+08	1.13474e+08	1.11044e+08	9.67421e+07	9.1115e+07	1.10782e+08	1.20017e+08	1.15068e+08	1.12001e+08	160357277	5.64922e+07	6.32179e+07	5.655e+07	4.85237e+07	5.26508e+07	5.56337e+07	7.8181e+07	7.242e+07	7.77843e+07	6.01052e+07	7.09967e+07	8.31265e+07	103184769	7.35696e+07	7.20394e+07	9.72868e+07	1.10093e+08	9.00645e+07	9.89433e+07	8.8153e+07	1.14012e+08
Com_1433_pos	Ala-Ile	_	C9 H18 N2 O3	202.132	5.1	_	_	HMDB0028690	_	Organic acids and derivatives	Carboxylic acids and derivatives	Amino acids, peptides, and analogues	_	_	_	203.14	5.84108e+06	6.95745e+06	4.63984e+06	6.91587e+06	7.02488e+06	1.35585e+07	1.26424e+08	4.54245e+06	1.15059e+07	6.2196e+06	5.50667e+06	6.63958e+06	5.21532e+06	4.12227e+06	4.67646e+06	6.74583e+06	4.50157e+06	4.7411e+06	4.20169e+06	4.57631e+06	3.93547e+06	4.36066e+06	3.68422e+06	3.3015e+06	4.32358e+06	5.43142e+06	5.50568e+06	3.91535e+06	3.56619e+06	5.85777e+06	3.37571e+06	3.21048e+06	3.1666e+06
Com_1463_pos	N-Tetradecanamide	_	C14 H29 N O	227.225	6.813	_	_	_	_	_	_	_	_	_	_	228.233	7.99725e+07	7.40038e+07	6.80586e+07	6.23873e+07	7.24287e+07	8.65255e+07	9.41319e+07	7.78763e+07	124096600	8.2411e+07	7.78594e+07	7.10027e+07	4.47576e+07	5.97909e+07	7.97587e+07	1.2172e+08	8.02942e+07	2.44774e+07	1.11673e+07	3.03279e+07	2.35266e+07	5.10994e+07	5.70957e+07	2.55074e+07	6.75086e+07	8.39214e+07	8.18724e+07	9.29266e+07	5.46949e+07	7.15494e+07	7.47738e+07	7.27671e+07	1.03574e+08
Com_1471_pos	L-beta-Imidazolelactic acid	_	C6 H8 N2 O3	156.054	1.48	_	_	_	_	_	_	_	_	_	_	157.061	1.37322e+07	3.00151e+07	2.3746e+07	2.7945e+07	1.97438e+07	1.23827e+07	5.87386e+06	8.35386e+06	6.76337e+06	9.37922e+06	8.72637e+06	2.70481e+07	1.2458e+08	1.18572e+08	1.08244e+08	2.15032e+07	3.04064e+07	5.81063e+07	1.14472e+08	4.29921e+07	4.14458e+07	3.01978e+07	3.96838e+07	5.97528e+07	6.97083e+06	5.28782e+06	4.91499e+06	5.30261e+06	8.47244e+06	4.57892e+06	3.36045e+06	3.39072e+06	2.3535e+06
Com_1552_pos	DL-Citrulline	_	C6 H13 N3 O3	175.096	1.376	_	_	HMDB0250742	_	Organic acids and derivatives	Carboxylic acids and derivatives	Amino acids, peptides, and analogues	_	_	_	176.103	8.93497e+07	9.15371e+07	9.23524e+07	9.63504e+07	4.71392e+07	7.70965e+07	8.38908e+07	8.71068e+07	9.11386e+07	7.32919e+07	8.46432e+07	8.89953e+07	8.25942e+07	9.72061e+07	9.40124e+07	7.13766e+07	1.0081e+08	1.07059e+08	7.2453e+07	5.88524e+07	7.31035e+07	5.84496e+07	5.963e+07	5.64349e+07	7.20727e+07	7.17029e+07	6.95979e+07	7.30601e+07	9.32879e+07	7.56499e+07	5.31091e+07	5.66613e+07	5.6058e+07
Com_1641_pos	Cer-NS (d14:1/12:0)	_	C26 H51 N O3	425.388	10.708	_	_	_	_	_	_	_	_	_	_	426.395	5.51919e+06	9.49172e+06	7.36774e+06	6.81848e+06	4.05143e+06	1.09599e+07	6.01323e+06	2.75634e+06	1.23593e+07	5.43361e+06	8.11858e+06	9.06083e+06	7.09768e+06	3.68523e+07	3.1303e+07	3.24704e+07	1.52629e+07	3.7809e+07	2.19385e+07	3.19742e+07	1.51438e+07	5.53483e+07	9.3239e+07	4.21621e+07	5.16519e+06	4.278e+06	4.80995e+06	8.47044e+06	5.93633e+06	4.65656e+06	2.58586e+06	2.58288e+06	3.95928e+06
Com_1730_pos	N-Acetyl-Dl-glutamic acid	_	C7 H11 N O5	189.064	1.401	_	_	_	_	_	_	_	_	_	_	190.071	3.17828e+07	6.09008e+07	3.27307e+07	2.8063e+07	5.50443e+07	8.20682e+07	9.87557e+07	2.26579e+07	7.13658e+07	2.28162e+07	2.35251e+07	3.88227e+07	3.01906e+07	3.74092e+07	3.51151e+07	1.05896e+07	2.56677e+07	2.29641e+07	1.87575e+07	1.25436e+07	1.19707e+07	1.05726e+07	1.10147e+07	1.29563e+07	1.88933e+07	1.88613e+07	2.48462e+07	1.50846e+07	3.70862e+07	1.47834e+07	1.07861e+07	1.2617e+07	9.77718e+06
Com_1987_pos	Pyridoxamine	Pyridoxamine; PM	C8 H12 N2 O2	168.087	1.305	C00534	map00750 Vitamin B6 metabolism;map01100 Metabolic pathways;map01120 Microbial metabolism in diverse environments;map04977 Vitamin digestion and absorption	HMDB0001431	_	Organoheterocyclic compounds	Pyridines and derivatives	Pyridoxamines	_	_	_	169.094	5.8728e+07	6.0989e+07	6.16065e+07	6.94974e+07	6.71922e+07	2.62575e+07	7.52379e+07	8.2756e+07	6.97091e+07	6.67892e+07	7.20157e+07	6.49079e+07	4.17909e+07	3.9134e+07	3.18066e+07	2.93911e+07	3.88283e+07	3.54191e+07	5.57736e+07	4.38653e+07	4.39911e+07	4.89294e+07	4.16608e+07	48560192	4.79315e+07	5.60793e+07	5.80761e+07	6.99305e+07	4.77469e+07	6.4227e+07	4.74926e+07	5.51051e+07	7.6267e+07
Com_2030_pos	N-Formylkynurenine	L-Formylkynurenine; N-Formyl-L-kynurenine; N-Formylkynurenine	C11 H12 N2 O4	236.08	3.709	C02700	map00380 Tryptophan metabolism;map01100 Metabolic pathways	HMDB0060485	_	Organic oxygen compounds	Organooxygen compounds	Carbonyl compounds	_	_	_	237.088	3.55994e+07	3.2121e+07	3.53154e+07	2.58353e+07	3.85315e+07	2.96693e+07	3.48646e+07	3.58415e+07	3.31147e+07	3.18761e+07	2.66445e+07	1.30301e+07	13163740	8.03728e+06	1.0596e+07	1.06793e+07	1.04715e+07	1.406e+07	2.73561e+07	2.32493e+07	3.00742e+07	3.1239e+07	3.03857e+07	2.37311e+07	3.35253e+07	5.62232e+07	4.12285e+07	5.88677e+07	3.47168e+07	4.90927e+07	3.17486e+07	2.23389e+07	4.0775e+07
Com_2085_pos	UDP	UDP; Uridine 5'-diphosphate	C9 H14 N2 O12 P2	404.003	1.409	C00015	map00240 Pyrimidine metabolism;map00908 Zeatin biosynthesis;map01100 Metabolic pathways;map04080 Neuroactive ligand-receptor interaction	HMDB0000295	_	Nucleosides, nucleotides, and analogues	Pyrimidine nucleotides	Pyrimidine ribonucleotides	_	_	_	405.01	1.53162e+07	2.39913e+07	3.39339e+07	2.97197e+07	2.64256e+07	2.36234e+07	2.31495e+07	3.00232e+07	2.20898e+07	1.81087e+07	1.93086e+07	1.30219e+07	4.68534e+07	3.38263e+07	4.99688e+07	3.66122e+07	5.77751e+07	4.50057e+07	6.82041e+07	4.83629e+07	5.18866e+07	5.29167e+07	3.49675e+07	4.13225e+07	7.39391e+07	3.64716e+07	3.42339e+07	50412073	5.12534e+07	5.19096e+07	2.25317e+07	3.44938e+07	1.4238e+07
Com_2830_pos	Linolelaidic Acid (C18:2N6T)	_	C18 H32 O2	280.241	7.767	_	_	_	_	_	_	_	_	_	_	281.248	2.16205e+07	2.42891e+07	2.20946e+07	2.68491e+07	1.22035e+07	2.09093e+07	1.45367e+07	1.54663e+07	1.61964e+07	1.12867e+07	1.32147e+07	1.73338e+07	4.64837e+07	5.83059e+07	4.8658e+07	3.6133e+07	3.63256e+07	4.84293e+07	3.85648e+07	3.50946e+07	3.24096e+07	2.81509e+07	3.41401e+07	3.75782e+07	1.57421e+07	1.28189e+07	1.1358e+07	1.48123e+07	1.16556e+07	1.43371e+07	2.34486e+07	3.43215e+07	5.26185e+07
Com_3040_pos	alpha-Ketoglutaric acid	2-Oxoglutarate; Oxoglutaric acid; 2-Ketoglutaric acid; alpha-Ketoglutaric acid	C5 H6 O5	146.022	2.031	C00026	map00020 Citrate cycle (TCA cycle);map00040 Pentose and glucuronate interconversions;map00053 Ascorbate and aldarate metabolism;map00220 Arginine biosynthesis;map00250 Alanine, aspartate and glutamate metabolism;map00300 Lysine biosynthesis;map00340 Histidine metabolism;map00365 Furfural degradation;map00430 Taurine and hypotaurine metabolism;map00471 D-Glutamine and D-glutamate metabolism;map006…	HMDB0000208	_	Organic acids and derivatives	Keto acids and derivatives	Gamma-keto acids and derivatives	_	_	_	147.03	2.04322e+07	1.02232e+07	1.01269e+07	1.40746e+07	13893296	2.11955e+07	1.5326e+07	1.94852e+07	1.8112e+07	1.59128e+07	1.29092e+07	8.76479e+06	1.49132e+07	1.18006e+07	1.04899e+07	1.45487e+07	7.00193e+06	1.47334e+07	1.19565e+07	4.48916e+06	1.04199e+07	1.4663e+07	2.40975e+06	2.4404e+06	9.06998e+06	1.40121e+07	16493687	1.57496e+07	5.02067e+06	1.45304e+07	2.38202e+07	1.68394e+07	2.31346e+07
Com_3163_pos	Gly-Tyr-Ala	_	C14 H19 N3 O5	309.133	2.258	_	_	_	_	_	_	_	_	_	_	310.141	7.0542e+06	4.54186e+06	2.47661e+06	2.67307e+06	3.77199e+06	2.35972e+07	4.42162e+07	2.62617e+06	9.45667e+06	1.36369e+06	1.4149e+06	2.21319e+06	1.99727e+06	1.46497e+06	730355	1.36843e+06	575397	1.12525e+06	692644	275503	357904	502968	253232	280587	534584	613282	551920	339622	853415	601826	624407	375640	423762
Com_3220_pos	Lysopc 14:0	_	C22 H46 N O7 P	467.302	9.446	_	_	_	_	_	_	_	_	_	_	468.309	3.45536e+06	3.00721e+06	7.85466e+06	9.5217e+06	2.30858e+06	4.93109e+06	8.50585e+06	5.08531e+06	3.25956e+06	2.86362e+06	3.37915e+06	6.54034e+06	1.40744e+07	1.47629e+07	2.6554e+07	3.95789e+07	2.34566e+07	2.94705e+07	1.53565e+07	3.03885e+07	1.12199e+07	2.71862e+07	3.85799e+07	2.45393e+07	2.10453e+07	2.62701e+07	2.65008e+07	2.34631e+07	1.68597e+07	1.86277e+07	3.31046e+06	1.49726e+06	2.13044e+06
Com_3498_pos	5-Methylcytosine	5-Methylcytosine	C5 H7 N3 O	125.059	1.934	C02376	map00240 Pyrimidine metabolism	HMDB0002894	_	Organoheterocyclic compounds	Diazines	Pyrimidines and pyrimidine derivatives	_	_	_	126.066	1.13104e+07	1.14087e+07	1.09528e+07	1.04552e+07	1.15542e+07	6.10997e+06	1.50636e+07	1.32215e+07	1.19827e+07	1.14786e+07	1.23313e+07	8.31258e+06	7.97321e+06	7.96894e+06	7.85602e+06	1.40755e+07	1.44414e+07	1.12473e+07	1.41818e+07	1.55538e+07	1.89342e+07	1.8922e+07	1.3864e+07	9.13685e+06	1.51364e+07	1.88986e+06	1.55609e+07	2.68899e+07	1.62089e+07	1.9889e+07	1.37937e+07	1.37803e+07	1.62287e+07
Com_3525_pos	LPC 15:0	_	C23 H48 N O7 P	481.318	9.126	_	_	_	LMGP01050016	_	_	_	Glycerophospholipids [GP]	Glycerophosphocholines [GP01]	Monoacylglycerophosphocholines [GP0105]	482.325	2.30833e+06	1.24451e+06	1.62787e+06	3.61705e+06	1.08472e+06	2.59908e+06	3.1543e+06	2.35993e+06	921510	1.02034e+06	649095	1.80668e+06	7.15031e+06	6.01464e+06	1.0105e+07	1.46601e+07	9.66132e+06	1.1005e+07	4.93848e+06	1.65467e+07	8.70075e+06	1.41148e+07	2.29832e+07	1.34691e+07	1.65632e+07	2.59531e+07	2.788e+07	1.48754e+07	1.36591e+07	1.73302e+07	2.84882e+06	2.28723e+06	4.83341e+06
Com_4063_pos	11-dehydro Thromboxane B2	_	C20 H32 O6	368.218	2.139	_	_	_	_	_	_	_	_	_	_	369.225	1.10753e+07	1.18301e+07	9.94428e+06	4.75377e+06	1.15904e+07	1.82336e+07	3.24188e+07	1.72856e+07	1.12101e+07	1.29043e+07	8.9337e+06	2.0467e+07	1.38888e+07	6.3989e+06	7.11972e+06	1.12937e+07	9.15619e+06	9.0748e+06	1.55825e+06	1.96732e+06	5.87369e+06	2.86102e+06	2.59636e+06	2.71951e+06	6.16863e+06	1.06115e+07	8.85561e+06	6.0608e+06	5.67974e+06	1.34403e+07	1.68573e+06	3.04581e+06	3.32245e+06
Com_4133_pos	D-glutamine	_	C5 H10 N2 O3	146.069	2.719	_	_	HMDB0003423	_	Organic acids and derivatives	Carboxylic acids and derivatives	Amino acids, peptides, and analogues	_	_	_	147.077	3.5136e+06	6.20647e+06	5.58043e+06	3.41312e+06	4.55594e+06	6.47747e+06	3.16577e+07	3.63101e+06	4.68523e+06	3.84921e+06	3.40723e+06	2.93523e+06	1.27391e+06	1.63583e+06	1.29704e+06	995999	1.71074e+06	1.67822e+06	1.27454e+06	659557	802679	1.07627e+06	868944	785228	2.50458e+06	2.37109e+06	5.4471e+06	5.69775e+06	3.19045e+06	1.90202e+06	7.26528e+06	2.37629e+06	2.61678e+06
Com_4599_pos	Gamma-Glu-Leu	_	C11 H20 N2 O5	260.138	5.13	_	_	HMDB0011171	_	Organic acids and derivatives	Carboxylic acids and derivatives	Amino acids, peptides, and analogues	_	_	_	261.146	7.64201e+06	3.63716e+06	3.10986e+06	5.22899e+06	6.8811e+06	8.60809e+06	2.7287e+07	2.29485e+06	7.43304e+06	3.37121e+06	3.44873e+06	3.67989e+06	3.15952e+06	2.33403e+06	3.5913e+06	3.3492e+06	3.01212e+06	2.49068e+06	1.24599e+07	5.76755e+06	1.10497e+07	7.1387e+06	6.02018e+06	7.93795e+06	3.38813e+06	3.24271e+06	2.75438e+06	2.7891e+06	2.82558e+06	3.39725e+06	2.82195e+06	2.79418e+06	2.99356e+06
Com_4648_pos	N-Acetyl-L-leucine	N-Acetyl-L-leucine	C8 H15 N O3	173.106	5.733	C02710	_	HMDB0011756	_	Organic acids and derivatives	Carboxylic acids and derivatives	Amino acids, peptides, and analogues	_	_	_	174.113	2.07292e+07	2.00939e+07	6.50975e+06	1.77723e+07	1.94829e+07	1.54093e+07	1.13322e+07	1.58741e+07	1.83447e+07	1.89827e+07	1.75197e+07	2.75885e+07	2.14783e+07	1.75635e+07	1.87331e+07	1.29249e+07	1.27559e+07	1.65085e+07	2.23637e+07	15570400	1.91126e+07	1.68261e+07	1.64722e+07	2.04228e+07	1.58526e+07	1.84845e+07	1.9231e+07	1.9964e+07	2.16023e+07	1.74033e+07	1.59415e+07	1.9338e+07	2.14129e+07
Com_4751_pos	6-Deoxy-D-glucose	6-Deoxy-D-glucose; D-Quinovose; D-Chinovose; D-Glucomethylose; Isorhamnose; D-Epifucose; Isorhodeose	C6 H12 O5	164.069	5.892	C02522	_	_	_	_	_	_	_	_	_	165.076	9.74141e+06	7.02337e+06	2.6924e+06	2.78739e+07	5.86294e+06	1.98308e+07	1.41282e+07	1.68808e+07	1.56412e+07	1.99358e+07	2.52491e+07	5.77396e+06	2.11293e+07	4.37681e+06	1.90167e+07	2.10362e+07	1.53215e+07	1.67859e+07	5.12823e+06	5.89877e+06	1.36014e+07	5.38153e+06	6.32851e+06	6.30777e+06	6.32018e+06	1.43629e+07	1.21505e+07	1.27846e+06	4.28448e+06	1.45771e+07	1.29331e+07	1.18075e+07	1.43056e+07
Com_4806_pos	L-Tryptophan	L-Tryptophan; Tryptophan; (S)-alpha-Amino-beta-(3-indolyl)-propionic acid	C11 H12 N2 O2	204.09	5.656	C00078	map00260 Glycine, serine and threonine metabolism;map00380 Tryptophan metabolism;map00400 Phenylalanine, tyrosine and tryptophan biosynthesis;map00404 Staurosporine biosynthesis;map00901 Indole alkaloid biosynthesis;map00966 Glucosinolate biosynthesis;map00970 Aminoacyl-tRNA biosynthesis;map01060 Biosynthesis of plant secondary metabolites;map01061 Biosynthesis of phenylpropanoids;map01063 Biosyn…	HMDB0000929	_	Organoheterocyclic compounds	Indoles and derivatives	Indolyl carboxylic acids and derivatives	_	_	_	205.098	8.41636e+06	7.49451e+06	1.59435e+06	6.50967e+06	9.09171e+06	6.32208e+06	1.38717e+06	7.36485e+06	9.75191e+06	7.43907e+06	9.89551e+06	8.72846e+06	7.51161e+06	1.17875e+07	7.23926e+06	5.44956e+06	6.57426e+06	4.76441e+06	6.14399e+06	5.76744e+06	6.02741e+06	2.09182e+07	4.33688e+06	5.44853e+06	5.53224e+06	4.95183e+06	3.51025e+06	6.91673e+06	3.99547e+06	6.46348e+06	7.03941e+06	6424028	8.28318e+06
Com_4831_pos	N-Acetylglycine	_	C4 H7 N O3	117.043	1.39	_	_	HMDB0000532	_	Organic acids and derivatives	Carboxylic acids and derivatives	Amino acids, peptides, and analogues	_	_	_	257.075	1.21479e+07	1.26717e+07	2.23036e+07	1.13739e+07	1.80182e+07	1.34729e+07	1.12852e+07	1.30038e+07	1.17965e+07	7.79038e+06	1.29868e+07	1.01076e+07	2.20089e+07	1.26616e+07	1.27797e+07	7.41476e+06	7.93328e+06	1.13673e+07	1.48225e+07	1.09504e+07	1.06042e+07	1.00852e+07	7.9908e+06	6.98283e+06	8.2357e+06	9.07022e+06	8.83082e+06	7.46355e+06	8.722e+06	8.14254e+06	6.26084e+06	1.08706e+07	6.05081e+06
Com_4944_pos	Traumatic acid	Traumatic acid; (2E)-Dodecenedioic acid; Dodec-2-enedioic acid	C12 H20 O4	228.137	5.352	C16308	map00592 alpha-Linolenic acid metabolism;map01110 Biosynthesis of secondary metabolites	HMDB0000933	LMFA01170002	Lipids and lipid-like molecules	Fatty Acyls	Fatty acids and conjugates	Fatty Acyls [FA]	Fatty Acids and Conjugates [FA01]	Dicarboxylic acids [FA0117]	229.145	1.17576e+07	1.60182e+07	1.9699e+07	1.85746e+07	1.24598e+07	1.12857e+07	1.63155e+07	1.70938e+07	1.31859e+07	1.51925e+07	1.12817e+07	1.67907e+07	1.88376e+07	2.10053e+07	1.96441e+07	8.28208e+06	9.78487e+06	1.03131e+07	2.28809e+07	1.22497e+07	1.57609e+07	1.4133e+07	1.3485e+07	1.32116e+07	1.21876e+07	1.33949e+07	1.06901e+07	1.32681e+07	1.36581e+07	1.15539e+07	1.80959e+07	2.4196e+07	2.74007e+07
Com_5024_pos	Thymidine	Thymidine; Deoxythymidine	C10 H14 N2 O5	242.091	1.455	C00214	map00240 Pyrimidine metabolism;map01100 Metabolic pathways	HMDB0000273	_	Nucleosides, nucleotides, and analogues	Pyrimidine nucleosides	Pyrimidine 2'-deoxyribonucleosides	_	_	_	243.098	5.92064e+06	5.72684e+06	1.46145e+07	5.22702e+06	6.34153e+06	5.44694e+06	1.06833e+07	7.91427e+06	8.32951e+06	7.64935e+06	5.24271e+06	6.48977e+06	5.97492e+06	9.81905e+06	8.42628e+06	3.67988e+06	4.65356e+06	5.23311e+06	4.07632e+06	4.20921e+06	4.16248e+06	4.11539e+06	3.9497e+06	4.32593e+06	9.50616e+06	5.40002e+06	1.29282e+07	8.54881e+06	1.93626e+07	5.80856e+06	1.16446e+07	1.12228e+07	6.52393e+06
Com_5429_pos	Prostaglandin E1	Alprostadil; Prostaglandin E1; (13E)-(15S)-11alpha,15-Dihydroxy-9-oxoprost-13-enoate; PGE1	C20 H34 O5	336.228	6.797	C04741	_	HMDB0001442	LMFA03010134	Lipids and lipid-like molecules	Fatty Acyls	Eicosanoids	Fatty Acyls [FA]	Eicosanoids [FA03]	Prostaglandins [FA0301]	337.235	8.01125e+06	6.58065e+06	4.48598e+06	5.22554e+06	4.44705e+06	4.19761e+06	2.51348e+06	4.21901e+06	4.10144e+06	4.58458e+06	3.4886e+06	4.71702e+06	1.57794e+07	1.91038e+07	1.35222e+07	7.57674e+06	1.31609e+07	9.80644e+06	4.15408e+06	4.6247e+06	5.14368e+06	3.72926e+06	3.7441e+06	4.89581e+06	3.93339e+06	5.8446e+06	3.17506e+06	3.14132e+06	3.88884e+06	3.38533e+06	1.0797e+07	1.97246e+07	2.88419e+07
Com_5438_pos	Propionyl-L-carnitine	_	C10 H19 N O4	217.132	3.249	_	_	HMDB0000824	_	Lipids and lipid-like molecules	Fatty Acyls	Fatty acid esters	_	_	_	218.139	2.85251e+06	2.83614e+06	3.58307e+06	1.6516e+06	2.4564e+06	1.94706e+06	1.97853e+06	2.9176e+06	2.13156e+06	3.7635e+06	1.59465e+06	2.80786e+06	4.98269e+06	5.41074e+06	5.28761e+06	1.01056e+06	1.61745e+06	2.84684e+06	2.00036e+07	6.21875e+06	3.47702e+06	2.97861e+06	3.38512e+06	5.05098e+06	1.47948e+06	1.63053e+06	1.8519e+06	1.4195e+06	1.50106e+06	1.87746e+06	4.55313e+06	5.75365e+06	2.00265e+06
Com_5541_pos	13,14-dihydro-15-keto Prostaglandin E2	_	C20 H32 O5	369.252	6.591	_	_	_	_	_	_	_	_	_	_	370.26	4.75129e+06	7.80344e+06	6.98284e+06	3.49632e+06	8.95681e+06	7.34855e+06	8.24076e+06	4.56293e+06	9.54496e+06	4.77916e+06	9.40365e+06	2.38566e+06	6.68637e+06	4.22857e+06	7.27311e+06	2.81217e+06	3.75737e+06	6.40419e+06	1.21359e+07	1.03449e+07	7.8152e+06	1.11512e+07	1.85433e+07	1.06113e+07	3.54394e+06	3.04235e+06	3.42771e+06	4.88277e+06	2.50074e+06	4.59502e+06	9.91155e+06	7.99074e+06	2.7741e+07
Com_6430_pos	LPE 16:2	_	C21 H40 N O7 P	449.255	6.999	_	_	_	_	_	_	_	_	_	_	450.262	1.84899e+06	1.39857e+06	1.37798e+06	6.93587e+06	964540	1.20785e+06	1.29865e+06	1.45091e+06	943860	553089	588746	1.75519e+06	1.80617e+07	1.5725e+07	1.73559e+07	1.21528e+07	1.09378e+07	1.23006e+07	9.7956e+06	6.10173e+06	7.11885e+06	6.05557e+06	7.4169e+06	7.92847e+06	6.82257e+06	6.90049e+06	6.97711e+06	5.8166e+06	4.65887e+06	9.15404e+06	674561	1.57008e+06	802222
Com_7557_pos	Cystine	Cystine; Dicysteine; alpha-Diamino-beta-dithiolactic acid	C6 H12 N2 O4 S2	240.024	1.381	C01420	_	HMDB0250712	_	Organic acids and derivatives	Carboxylic acids and derivatives	Amino acids, peptides, and analogues	_	_	_	241.032	1.59679e+07	7.47461e+06	9.82764e+06	1.59427e+07	7.74721e+06	8.83379e+06	4.94704e+06	1.12807e+07	1.11185e+07	7.79521e+06	1.15406e+07	7.22019e+06	1.27002e+07	1.23371e+07	1.28115e+07	3.53189e+06	6.06151e+06	8.50229e+06	7.23211e+06	6.73484e+06	5.02264e+06	2.37593e+06	4.99158e+06	8.55771e+06	6.19725e+06	3.7997e+06	3.95841e+06	1.52217e+06	4.2416e+06	5.71081e+06	8.78639e+06	1.19745e+07	9.12513e+06
Com_7791_pos	L-Threonic acid Calcium Salt	_	C8 H14 Ca O10	310.022	2.435	_	_	_	_	_	_	_	_	_	_	311.029	8.57906e+06	1.00328e+07	8.79235e+06	5.68953e+06	7.83194e+06	8.08698e+06	6.59115e+06	1.22911e+07	8.00978e+06	9.07135e+06	7.72874e+06	8.74607e+06	1.01189e+07	1.00698e+07	9.36292e+06	5.62104e+06	6.36995e+06	8.14718e+06	7.11541e+06	6.74356e+06	1.06492e+07	5.74498e+06	6.81964e+06	1.22028e+07	7.93838e+06	9.08365e+06	8.05985e+06	8.85408e+06	6.31929e+06	8.43622e+06	7.98743e+06	1.18744e+07	1.32066e+07
Com_8354_pos	LPC 10:0	_	C18 H38 N O7 P	411.24	6.987	_	_	_	LMGP01050005	_	_	_	Glycerophospholipids [GP]	Glycerophosphocholines [GP01]	Monoacylglycerophosphocholines [GP0105]	412.247	1.12173e+06	817753	584368	733073	712289	838177	755401	718765	975154	880324	740719	703946	919642	900298	804335	754916	857394	1.10933e+06	8.30368e+06	6.65281e+06	1.05991e+07	8.9332e+06	8.44987e+06	1.22907e+07	687588	468674	574526	644922	581782	624450	833117	926447	608443
Com_9242_pos	PC (12:0/12:0)	_	C32 H64 N O8 P	621.438	11.725	_	_	_	LMGP01010429	_	_	_	Glycerophospholipids [GP]	Glycerophosphocholines [GP01]	Diacylglycerophosphocholines [GP0101]	622.446	1.22152e+06	837592	900631	1.21569e+06	1.16509e+06	1.03076e+06	894907	988904	1.09174e+06	1.28429e+06	861553	703117	936406	1.18429e+06	1.86174e+06	3.274e+06	2.53949e+06	2.59429e+06	1.73743e+06	2.48358e+06	936730	3.91178e+06	3.05432e+06	1.68021e+06	967409	1.65025e+06	1.00769e+06	921541	1.2009e+06	954750	3.11585e+06	1.26357e+06	2.67029e+06
Com_9704_pos	PC (9:0/9:0)	_	C26 H52 N O8 P	537.345	7.994	_	_	_	LMGP01011270	_	_	_	Glycerophospholipids [GP]	Glycerophosphocholines [GP01]	Diacylglycerophosphocholines [GP0101]	538.352	858002	462041	430409	1.61626e+06	380311	670889	644604	1.17923e+06	507428	750401	346575	347798	5.77288e+06	3.69098e+06	5.64696e+06	5.32692e+06	3169480	4.0457e+06	5.5559e+06	3.60028e+06	3.77553e+06	4.73817e+06	5.84382e+06	4.90548e+06	5.18853e+06	6.68026e+06	5.32885e+06	3.34501e+06	3.05137e+06	5.83036e+06	638033	597145	952769
Com_10607_pos	Dulcitol	Galactitol; Dulcitol; Dulcose	C6 H14 O6	182.079	1.371	C01697	map00052 Galactose metabolism;map01100 Metabolic pathways;map02060 Phosphotransferase system (PTS)	HMDB0011632	_	Organic oxygen compounds	Organooxygen compounds	Carbohydrates and carbohydrate conjugates	_	_	_	183.086	9.40947e+06	8.94247e+06	6.93393e+06	8.40968e+06	9.51113e+06	6.64691e+06	7.1521e+06	8.10468e+06	1.06474e+07	9.5021e+06	9.49866e+06	5.67171e+06	4.20646e+06	2.69503e+06	3.27422e+06	1.62834e+06	1.95728e+06	1.75632e+06	4.58048e+06	2.43939e+06	3.31667e+06	3.02202e+06	2.62251e+06	3.50017e+06	3.94795e+06	2.62153e+06	1.90324e+06	3.27226e+06	2.61318e+06	4.03427e+06	6.45091e+06	5.16845e+06	5.89805e+06
Com_14233_pos	2-Aminobenzenesulfonic acid	2-Aminobenzenesulfonate; 2-Aminobenzenesulfonic acid; o-Aminobenzenesulfonic acid; Orthanilic acid	C6 H7 N O3 S	173.014	1.959	C06333	map00362 Benzoate degradation;map01120 Microbial metabolism in diverse environments	HMDB0304940	_	Benzenoids	Benzene and substituted derivatives	Benzenesulfonic acids and derivatives	_	_	_	174.022	1.49428e+06	2.54107e+06	1.6158e+06	1.22951e+06	1.83759e+06	2.10524e+06	2.17853e+06	3.67055e+06	4.03227e+06	5.84394e+06	3.48032e+06	4.63919e+06	5.98599e+06	4.06675e+06	3.91252e+06	3.55141e+06	4.81757e+06	3.4074e+06	2.553e+06	1.72278e+06	3.79573e+06	2.10132e+06	2.44233e+06	3.00939e+06	2.39029e+06	2.03064e+06	843806	1.1005e+06	1.72088e+06	1.87816e+06	4.75027e+06	4.97925e+06	5.46735e+06
Com_14746_pos	L-Alanyl-L-Lysine	_	C9 H19 N3 O3	217.143	1.533	_	_	HMDB0028692	_	Organic acids and derivatives	Carboxylic acids and derivatives	Amino acids, peptides, and analogues	_	_	_	218.151	2.75036e+06	2.2704e+06	2.06049e+06	2.29457e+06	2.09942e+06	3.54892e+06	4.86576e+06	2.45072e+06	2.46919e+06	2.16136e+06	1.81263e+06	2.7887e+06	1.86731e+06	883799	1.23783e+06	971172	982548	889979	1.531e+06	1.1953e+06	2.01695e+06	1.62334e+06	1.50292e+06	1.43018e+06	1.13658e+06	1.79037e+06	1.23568e+06	1.4297e+06	909612	1.35008e+06	2.25198e+06	1.95996e+06	1.36329e+06
metabolities_intensity_negative
ID	Name	Other_name(Kegg_name)	Formula	Molecular Weight	RT [min]	Kegg_ID	KEGG_pathway	HMDB_ID	Lipidmaps_ID	SuperClass(HMDB)	Class(HMDB)	SubClass(HMDB)	CATEGORY(Lipidmaps)	MAIN_CLASS(Lipidmaps)	SUB_CLASS(Lipidmaps)	m/z	S2_wu-7℃-1	S2_wu-7℃-2	S2_wu-7℃-3	S2_wu-7℃-4	S2_wu-7℃-5	S2_wu-7℃-6	S2_wu-17℃-1	S2_wu-17℃-2	S2_wu-17℃-3	S2_wu-17℃-4	S2_wu-17℃-5	S2_wu-17℃-6	S2_wu-27℃-1	S2_wu-27℃-2	S2_wu-27℃-3	S2_wu-27℃-4	S2_wu-27℃-5	S2_wu-27℃-6	S2_wu-37℃-1	S2_wu-37℃-2	S2_wu-37℃-3	S2_wu-37℃-4	S2_wu-37℃-5	S2_wu-37℃-6	S2_wLhui-7℃-1	S2_wLhui-7℃-2	S2_wLhui-7℃-3	S2_wLhui-7℃-4	S2_wLhui-7℃-5	S2_wLhui-7℃-6	S2_wLhui-17℃-1	S2_wLhui-17℃-2	S2_wLhui-17℃-3
Com_3_neg	4-Oxoproline	4-Oxoproline; 4-Oxo-L-proline	C5 H7 N O3	129.042	2.129	C01877	map00330 Arginine and proline metabolism	HMDB0304793	_	Organic acids and derivatives	Carboxylic acids and derivatives	Amino acids, peptides, and analogues	_	_	_	128.035	40350812819	18961791134	40036854150	29494042380	39243205090	41130508563	42967723836	39113731295	41866453721	41621637433	24158198914	19591431865	23968551363	27996645496	28156072955	25533026377	31015697998	32862341736	36462084603	34585523249	38962524368	37908665847	30259158443	32282010320	27650696583	34412987309	33270306211	34721134088	29531548140	28425609501	33368097387	32800339819	45553310179
Com_24_neg	Trehalose	alpha,alpha-Trehalose; alpha,alpha'-Trehalose; Trehalose	C12 H22 O11	342.116	1.451	C01083	map00500 Starch and sucrose metabolism;map01100 Metabolic pathways;map01110 Biosynthesis of secondary metabolites;map02010 ABC transporters;map02060 Phosphotransferase system (PTS)	_	_	_	_	_	_	_	_	341.109	5513097030	2357764583	1813994819	1278934144	2748729459	5341793541	5863855970	8936257490	7518026088	8296718914	2281486670	2.70312e+08	4.48081e+08	9.65708e+07	1.20089e+08	7.89494e+08	1.62145e+08	2.30988e+08	8.1203e+08	3.73316e+08	3637680908	3439807856	5.2931e+08	3.85454e+08	2488405147	6072286507	4882716740	7544983857	1127217132	6795108721	9842625828	4702252401	10566057005
Com_40_neg	DL-Malic acid	_	C4 H6 O5	134.021	1.541	_	_	_	_	_	_	_	_	_	_	133.014	7845555653	3382533119	7023137723	8339584996	7482956394	4857389925	6678156732	5912810000	4857035867	5204423169	4613956380	7.85952e+08	1552839039	4.29241e+08	6.47977e+08	4.2458e+08	3.15367e+08	2.22076e+08	2.36087e+08	8.60631e+07	7.09219e+08	2006909020	1.1714e+08	1.01322e+08	1242155431	3715334586	3686505974	2294214442	4.1478e+08	3895721231	4574217207	2181861329	5640576494
Com_84_neg	UDP-N-acetylglucosamine	UDP-N-acetyl-alpha-D-glucosamine; UDP-N-acetyl-D-glucosamine; UDP-N-acetylglucosamine	C17 H27 N3 O17 P2	607.081	1.559	C00043	map00520 Amino sugar and nucleotide sugar metabolism;map00524 Neomycin, kanamycin and gentamicin biosynthesis;map00540 Lipopolysaccharide biosynthesis;map00550 Peptidoglycan biosynthesis;map01100 Metabolic pathways;map01130 Biosynthesis of antibiotics;map01502 Vancomycin resistance;map04931 Insulin resistance	HMDB0000290	_	Nucleosides, nucleotides, and analogues	Pyrimidine nucleotides	Pyrimidine nucleotide sugars	_	_	_	606.074	7.79414e+08	1057588182	1330040785	8.92195e+08	6.75719e+08	8.53634e+08	7.32465e+08	1182670219	5.73536e+08	6.22885e+08	1082594935	1132547945	2112431453	3359182291	2127562998	1556412462	2051657246	1212605863	1478287596	2332504110	8.03692e+08	7.87574e+08	1709716504	1068679544	1125948686	1674431267	1405431615	9.4142e+08	2664459074	9.10053e+08	481739545	1055390662	6.69145e+08
Com_109_neg	Uridine monophosphate (UMP)	_	C9 H13 N2 O9 P	324.036	1.508	_	_	_	_	_	_	_	_	_	_	323.028	6.8457e+08	1188505043	1191824300	9.80378e+08	1196621210	7.06928e+08	3.62695e+08	5.23247e+08	5.92486e+08	5.04658e+08	8.94849e+08	1397700429	1353566122	2004772999	1492548324	8.92065e+08	1718021460	1559324064	2.61283e+08	2.55707e+08	2.55122e+08	3.42407e+08	2.3595e+08	232123210	1627534864	1038757080	1132993943	1272302128	1638922316	8.01995e+08	380807864	8.615e+08	6.21005e+08
Com_120_neg	Gluconic acid	_	C6 H12 O7	196.058	1.389	_	_	HMDB0000625	_	Organic oxygen compounds	Organooxygen compounds	Carbohydrates and carbohydrate conjugates	_	_	_	195.051	6.71873e+08	1025875283	1184865100	1135749259	1031365464	6.06885e+08	4.26251e+08	6.80632e+08	5.31265e+08	5.67823e+08	1038534466	1621527033	9.91094e+08	1569242743	1467022602	641164360	1160837946	1079176511	1014833032	884972922	6.41183e+08	4.69303e+08	6.74619e+08	8.68124e+08	1050411886	7.22299e+08	8.53151e+08	7.30969e+08	1528297381	6.55377e+08	3.13683e+08	4.96027e+08	403716729
Com_133_neg	2-Hydroxycaproic acid	_	C6 H12 O3	132.078	5.768	_	_	HMDB0001624	_	Lipids and lipid-like molecules	Fatty Acyls	Fatty acids and conjugates	_	_	_	131.071	3.82392e+08	8.94214e+08	1227055013	7.09916e+08	8.1758e+08	4.3628e+08	3.95852e+08	5.76813e+08	3.96692e+08	4.87819e+08	8.52547e+08	1972751130	1255372130	1446911157	9.69145e+08	1.32076e+08	2.82218e+08	3.21082e+08	6.40198e+08	2.55291e+08	2.45554e+08	2.5919e+08	1.72677e+08	2.51045e+08	5.37661e+08	4.74597e+08	554561381	5.15352e+08	5.43818e+08	2.99092e+08	3.25825e+08	5.29123e+08	5.13646e+08
Com_147_neg	D-(-)-Glutamine	_	C5 H10 N2 O3	146.069	1.351	_	_	_	_	_	_	_	_	_	_	145.062	1324039149	1440810902	1090398659	1171133859	1362619582	1226596192	1404149677	1526335796	1499399813	1578918651	1622589848	1762227396	6.91619e+08	653178080	601813069	3.75588e+08	4.78234e+08	5.5974e+08	1.81942e+08	2.59256e+08	2.56851e+08	1.57526e+08	2.01069e+08	2.95696e+08	975463438	8.12212e+08	792565058	8.71183e+08	9.35463e+08	6.94071e+08	1144014789	1117125839	1294012562
Com_183_neg	Adenosine diphosphate ribose	ADP-ribose; ADP-D-ribose; Adenosine diphosphate ribose	C15 H23 N5 O14 P2	559.071	1.508	C00301	map00230 Purine metabolism	HMDB0001178	_	Nucleosides, nucleotides, and analogues	Purine nucleotides	Purine nucleotide sugars	_	_	_	558.064	194291955	1.92558e+08	365176372	2.28448e+08	2.62236e+08	2.18025e+08	2.02882e+08	1.98291e+08	1.12836e+08	1.831e+08	2.89314e+08	1.30436e+08	4.73991e+08	5.5586e+08	6.46714e+08	259807416	2.42953e+08	2.91695e+08	1129716331	4.62716e+08	3.94021e+08	3.38282e+08	5.08817e+08	4.7273e+08	2.06888e+08	2.03917e+08	5.605e+08	1.88391e+08	2.83633e+08	1.91564e+08	8.22502e+07	1.25591e+08	1.03633e+08
Com_230_neg	Uridine 5'-diphosphoglucuronic acid	_	C15 H22 N2 O18 P2	580.034	2.357	_	_	HMDB0000935	_	Organoheterocyclic compounds	Lactones	Gamma butyrolactones	_	_	_	579.027	2.94503e+08	2.65661e+08	2.75002e+08	2.80782e+08	2.55747e+08	2.27364e+08	3.91417e+08	248711320	2.04117e+08	2.03112e+08	3.04044e+08	3.6226e+08	5.192e+08	5.27151e+08	4.25045e+08	3.7067e+08	5.17939e+08	4.53119e+08	9.08245e+08	7.99858e+08	5.3651e+08	6.16406e+08	7.09893e+08	6.78603e+08	4.19489e+08	3.01179e+08	3.47472e+08	3.15057e+08	4.60296e+08	2.57699e+08	1.76145e+08	2.17471e+08	1.50059e+08
Com_266_neg	Guanosine monophosphate (GMP)	_	C10 H14 N5 O8 P	363.058	1.524	_	_	_	_	_	_	_	_	_	_	362.05	3.32666e+08	4.97489e+08	694594947	4.54141e+08	6.3237e+08	3.9344e+08	3.69302e+08	361577762	2.2578e+08	2.96092e+08	4.44913e+08	3.85158e+08	5.17773e+08	8.67355e+08	8.52506e+08	4.90878e+08	8.71333e+08	4.80187e+08	6.74612e+08	5.09686e+08	3.39999e+08	3.52693e+08	4.02879e+08	4.4458e+08	5.37782e+08	5.85351e+08	4.47402e+08	3.97256e+08	5.52804e+08	3.6127e+08	1.60224e+08	5.01965e+08	2.61759e+08
Com_291_neg	2-Oxoglutaric acid	_	C5 H6 O5	146.021	1.573	_	_	HMDB0000208	_	Organic acids and derivatives	Keto acids and derivatives	Gamma-keto acids and derivatives	_	_	_	145.014	2.14341e+08	6.2605e+08	6.36142e+08	4.70265e+08	442245615	3.00824e+08	1.18894e+08	3.1545e+08	2.66513e+08	2.68526e+08	4.48782e+08	5.30477e+08	5.86092e+08	6.93794e+08	6.80259e+08	485890222	7.93876e+08	5.95511e+08	7.03606e+08	4.72395e+08	5.89124e+08	5.59811e+08	446570761	6.47298e+08	798625510	4.40035e+08	5.24171e+08	682663410	6.93777e+08	5.22224e+08	3.3806e+08	6.22712e+08	6.18923e+08
Com_295_neg	Taurochenodeoxycholic acid	Taurochenodeoxycholate; Taurochenodeoxycholic acid; Chenodeoxycholoyltaurine	C26 H45 N O6 S	499.297	7.308	C05465	map00120 Primary bile acid biosynthesis;map00121 Secondary bile acid biosynthesis;map04976 Bile secretion;map04979 Cholesterol metabolism	HMDB0242411	LMST05040005	Lipids and lipid-like molecules	Steroids and steroid derivatives	Bile acids, alcohols and derivatives	Sterols [ST]	Steroid conjugates [ST05]	Taurine conjugates [ST0504]	498.289	487855562	7.03754e+08	5.1042e+08	501990121	501167527	6.11448e+08	6.52281e+08	5.70595e+08	6.5589e+08	420501535	4.86132e+08	350650228	3.34687e+08	3.49291e+08	3.51554e+08	365503513	2.62608e+08	4.55667e+08	7.21298e+08	5.4048e+08	6.67164e+08	6.89768e+08	5.03544e+08	4.97119e+08	5.15242e+08	5.43774e+08	5.22474e+08	7.19225e+08	3.69388e+08	5.38079e+08	5.23221e+08	5.03838e+08	6.79178e+08
Com_302_neg	2-Aminoadipic acid	_	C6 H11 N O4	161.068	1.481	_	_	HMDB0302754	_	Organic acids and derivatives	Carboxylic acids and derivatives	Amino acids, peptides, and analogues	_	_	_	160.061	7.46266e+07	8.03e+07	127378639	6.27013e+07	8.99383e+07	8.71514e+07	9.85565e+07	1.01428e+08	8.37058e+07	9.4724e+07	1.05164e+08	1.03148e+08	1.17745e+08	219695609	2.32135e+08	6.21838e+08	7.77445e+08	5.04623e+08	1.32442e+08	3.31402e+08	2.72728e+08	1.68815e+08	1.89131e+08	207803708	5.88096e+07	9.26894e+07	8.93034e+07	5.75367e+07	1.22943e+08	7.05762e+07	1.70954e+07	2.03363e+07	2.00489e+07
Com_431_neg	D-(-)-Mannitol	_	C6 H14 O6	182.078	1.364	_	_	HMDB0000765	_	Organic oxygen compounds	Organooxygen compounds	Carbohydrates and carbohydrate conjugates	_	_	_	181.071	3.51967e+08	5.19528e+08	5.81661e+08	3.66821e+08	5.22805e+08	2.85477e+08	3.04015e+08	4.85968e+08	2.87962e+08	3.50245e+08	5.60821e+08	5.34652e+08	243991002	1.94368e+08	2.29947e+08	8.20823e+07	9.65814e+07	9.50749e+07	1.90363e+08	1.54568e+08	1.72514e+08	8.90346e+07	1.59829e+08	155397554	177462481	2.03994e+08	2.00754e+08	1.72784e+08	1.64193e+08	1.6985e+08	1.68679e+08	1.90753e+08	1.98546e+08
Com_434_neg	2-Hydroxy-4-methylthiobutanoic acid	_	C5 H10 O3 S	150.035	5.317	_	_	HMDB0037115	_	Lipids and lipid-like molecules	Fatty Acyls	Fatty acids and conjugates	_	_	_	149.028	1.22007e+08	2.02619e+08	4.43356e+08	2.11213e+08	2.54752e+08	1.52423e+08	1.05779e+08	1.84808e+08	1.65581e+08	1.80242e+08	2.4863e+08	7.71727e+07	5.93666e+08	3.31324e+08	3.95244e+08	6.18972e+07	4.47427e+07	138757390	4.85184e+08	2.00674e+08	2.06264e+08	1.81048e+08	1.58071e+08	2.40955e+08	3.09159e+07	28620260	2.93055e+07	3.78265e+07	3.68129e+07	2.3029e+07	1.97912e+07	2.49632e+07	3.00053e+07
Com_556_neg	Pseudouridine	Pseudouridine	C9 H12 N2 O6	244.069	1.659	C02067	map00240 Pyrimidine metabolism	HMDB0000767	_	Nucleosides, nucleotides, and analogues	Nucleoside and nucleotide analogues	_	_	_	_	243.062	2.70904e+07	8.29382e+07	1.91403e+07	2.09655e+07	4.78904e+07	4.09068e+07	2.45988e+07	4.10288e+07	2.82884e+07	3.16785e+07	5.68011e+07	3.52511e+08	149082440	2.62154e+08	2.9935e+08	2.73021e+08	4.08181e+08	2.66005e+08	6.71837e+07	137699879	8.3616e+07	5.92404e+07	1.09163e+08	1.59286e+08	9.88322e+07	8.27137e+07	9.13269e+07	8.08699e+07	2.49421e+08	9.19397e+07	107121218	2.4676e+08	1.17567e+08
Com_22_neg	Adenosine 5'-monophosphate	AMP; Adenosine 5'-monophosphate; Adenylic acid; Adenylate; 5'-AMP; 5'-Adenylic acid; 5'-Adenosine monophosphate; Adenosine 5'-phosphate	C10 H14 N5 O7 P	347.063	1.581	C00020	map00230 Purine metabolism;map00908 Zeatin biosynthesis;map01060 Biosynthesis of plant secondary metabolites;map01065 Biosynthesis of alkaloids derived from histidine and purine;map01070 Biosynthesis of plant hormones;map01100 Metabolic pathways;map01110 Biosynthesis of secondary metabolites;map01130 Biosynthesis of antibiotics;map01523 Antifolate resistance;map04022 cGMP-PKG signaling pathway;ma…	HMDB0000045	_	Nucleosides, nucleotides, and analogues	Purine nucleotides	Purine ribonucleotides	_	_	_	346.055	3274224131	4335437093	8096660309	4849540601	5778251084	4952140366	3296217102	4735864093	2039845050	3125182457	5411082768	6155765366	8477671281	11114440343	9688815912	4470774307	8681410666	6069902287	5939873057	5126931911	4169809850	3869483952	4625152414	4545481593	5843798303	6105155589	5915587414	5426656465	6661534595	4254683775	7.89378e+08	3880984751	3186790652
Com_31_neg	Guanosine	Guanosine	C10 H13 N5 O5	283.091	3.252	C00387	map00230 Purine metabolism;map01100 Metabolic pathways	HMDB0000133	_	Nucleosides, nucleotides, and analogues	Purine nucleosides	_	_	_	_	282.084	3137927423	5014113416	4863955508	3894788728	3520500679	3646858004	3081253478	2667428438	2629008034	2266416342	3006955915	1612541739	4129505981	4514940858	4043810257	4347163601	4751164298	4349434154	6810250242	6516812419	7276828798	5645765770	6201705788	6482073322	3369749973	2469723527	2863146596	3865787010	3014209882	2562229944	797989177	7.15971e+08	5.29906e+08
Com_50_neg	Xanthine	Xanthine	C5 H4 N4 O2	152.033	2.153	C00385	map00230 Purine metabolism;map00232 Caffeine metabolism;map01060 Biosynthesis of plant secondary metabolites;map01065 Biosynthesis of alkaloids derived from histidine and purine;map01100 Metabolic pathways;map01110 Biosynthesis of secondary metabolites;map01120 Microbial metabolism in diverse environments	HMDB0000292	_	Organoheterocyclic compounds	Imidazopyrimidines	Purines and purine derivatives	_	_	_	151.026	1072599517	1349526002	1507135233	1364579891	1506799111	1167328613	1860533430	2196596594	1370879865	1356990735	1877588605	5596346473	3105856235	3379826668	3481248212	3080982580	3902942215	3712795632	980041229	7.0035e+08	8.5978e+08	9.19794e+08	7.27864e+08	6.09728e+08	3820115314	3739733533	4117646422	2496604913	4443057993	2914313278	3283370395	4860838566	4808223343
Com_88_neg	Pantothenic acid	Pantothenate; Pantothenic acid; (R)-Pantothenate	C9 H17 N O5	219.11	5.125	C00864	map00410 beta-Alanine metabolism;map00770 Pantothenate and CoA biosynthesis;map01100 Metabolic pathways;map01110 Biosynthesis of secondary metabolites;map04977 Vitamin digestion and absorption	HMDB0000210	_	Organic oxygen compounds	Organooxygen compounds	Alcohols and polyols	_	_	_	218.103	8.34423e+08	1137932774	1692096757	1031124764	1214339758	1013436300	8.19662e+08	1036551452	7.93292e+08	730290405	1152428028	1231253828	2066423805	2405097244	2345552730	1846984728	2178899283	1916211248	1744065456	1418324559	1435628005	1454772320	1208677750	1455965578	1855331529	1707471127	1798716254	1634848984	2560610249	1406469644	6.37901e+08	984890361	9.8359e+08
Com_69_neg	L-Aspartic acid	L-Aspartate; L-Aspartic acid; 2-Aminosuccinic acid; L-Asp	C4 H7 N O4	133.037	1.37	C00049	map00220 Arginine biosynthesis;map00250 Alanine, aspartate and glutamate metabolism;map00260 Glycine, serine and threonine metabolism;map00261 Monobactam biosynthesis;map00270 Cysteine and methionine metabolism;map00300 Lysine biosynthesis;map00340 Histidine metabolism;map00410 beta-Alanine metabolism;map00460 Cyanoamino acid metabolism;map00710 Carbon fixation in photosynthetic organisms;map0076…	HMDB0000191	_	Organic acids and derivatives	Carboxylic acids and derivatives	Amino acids, peptides, and analogues	_	_	_	132.03	1231478458	1367633149	8.67792e+08	1160125042	1333997454	1056666345	8.64974e+08	1173680643	1117469853	1200485737	1785468524	3404236612	6.16e+08	9.55418e+08	8.99048e+08	1748272793	2391815551	2055082366	1.15595e+08	2.56419e+08	3.269e+08	2.55966e+08	2.99193e+08	2.42371e+08	2207637116	1480611438	1482696934	1560264952	3319732336	1579438813	9.57561e+08	1096031634	1035001000
Com_14_neg	Glycerophospho-N-palmitoyl ethanolamine	_	C21 H44 N O7 P	453.285	9.398	_	_	_	_	_	_	_	_	_	_	452.278	2455511142	2938514971	5102495696	8309046985	1720263376	3402722455	7791645025	4519040199	3226322763	1961387656	2308484742	5476809977	4898626606	5734699191	8161074997	16660806463	10297856214	11609477535	6868575927	10678364586	7332804316	11932210394	14601680062	10040977723	8549629612	8869643440	8941536369	7384716128	9153927879	7077365536	7.6009e+08	7.25452e+08	1487656555
Com_101_neg	Uric acid	Urate; Uric acid	C5 H4 N4 O3	168.028	1.827	C00366	map00230 Purine metabolism;map01100 Metabolic pathways;map01120 Microbial metabolism in diverse environments;map04976 Bile secretion	HMDB0000289	_	Organoheterocyclic compounds	Imidazopyrimidines	Purines and purine derivatives	_	_	_	167.021	2.87821e+08	4.8141e+08	6.6946e+08	5.30189e+08	5.60872e+08	4.85987e+08	5.63286e+08	5.42089e+08	4.11165e+08	2.38857e+08	520986022	3.74971e+08	4.17891e+08	5.10914e+08	4.95226e+08	5.73678e+08	7.58881e+08	5.41153e+08	7.04048e+08	1314118211	1356706477	1301912085	1140936414	1210095053	1689216114	1813528190	1840558039	1821304290	1859097013	1595760562	3.96038e+08	4.39787e+08	6.53634e+08
Com_260_neg	Glycyl-L-leucine	Glycyl-leucine; Glycyl-L-leucine	C8 H16 N2 O3	188.116	5.24	C02155	_	HMDB0028929	_	Organic acids and derivatives	Carboxylic acids and derivatives	Amino acids, peptides, and analogues	_	_	_	187.108	4.11871e+08	7.77326e+08	431725147	3.29505e+08	751184501	9.17263e+08	1046359001	2.28639e+08	6.96599e+08	2.99836e+08	2.17372e+08	2.69438e+08	5.19354e+07	2.33745e+07	2.35491e+07	2.42844e+07	1.12663e+07	1.91937e+07	1.31771e+07	1.00937e+07	1.19125e+07	1.16381e+07	8.01136e+06	8.37674e+06	1.14241e+07	2.19531e+07	1.74476e+07	1.08962e+07	1.38528e+07	1.47241e+07	7.16514e+06	7.43375e+06	8.17783e+06
Com_136_neg	Uridine	Uridine	C9 H12 N2 O6	244.069	2.23	C00299	map00240 Pyrimidine metabolism;map01100 Metabolic pathways	HMDB0000296	_	Nucleosides, nucleotides, and analogues	Pyrimidine nucleosides	_	_	_	_	243.062	8.82417e+08	9.51824e+08	1050882016	8.31109e+08	7.27234e+08	9.89281e+08	8.22662e+08	7.60005e+08	7.33156e+08	5.92113e+08	8.58875e+08	6.49265e+08	8.29752e+08	2.33934e+08	3.78197e+08	4.37906e+08	1.92057e+08	3.16395e+08	1224361192	1043295726	1332800098	1011740040	804656872	1138291739	553902178	8.46472e+08	1096096991	7.31599e+08	7.01197e+08	8.80315e+08	3.33295e+08	3.02948e+08	2.23777e+08
Com_17_neg	Citric acid	Citrate; Citric acid; 2-Hydroxy-1,2,3-propanetricarboxylic acid; 2-Hydroxytricarballylic acid	C6 H8 O7	192.027	1.963	C00158	map00020 Citrate cycle (TCA cycle);map00250 Alanine, aspartate and glutamate metabolism;map00630 Glyoxylate and dicarboxylate metabolism;map00720 Carbon fixation pathways in prokaryotes;map01060 Biosynthesis of plant secondary metabolites;map01061 Biosynthesis of phenylpropanoids;map01062 Biosynthesis of terpenoids and steroids;map01063 Biosynthesis of alkaloids derived from shikimate pathway;map…	HMDB0000094	_	Organic acids and derivatives	Carboxylic acids and derivatives	Tricarboxylic acids and derivatives	_	_	_	191.019	4764179587	3562578180	7727789501	4194842485	5806492676	7252209153	10812606126	10934416160	7096402049	6475216215	7308745050	4136324349	5953332638	5053471311	4723933485	5030287273	2580256299	4223440510	4160238256	1164094916	6155299771	5742545426	6.7426e+08	5.85878e+08	4257495549	9732943747	7814124327	8643879323	3061883791	4194704111	5855736956	5426303412	6049256546
Com_244_neg	Cyclic ADP-ribose	Cyclic ADP-ribose; cADPR	C15 H21 N5 O13 P2	541.061	1.513	C13050	map04020 Calcium signaling pathway;map04921 Oxytocin signaling pathway;map04970 Salivary secretion;map04972 Pancreatic secretion	HMDB0249529	_	Organic oxygen compounds	Organooxygen compounds	Carbohydrates and carbohydrate conjugates	_	_	_	540.053	183479287	1.97329e+08	2.53496e+08	2.13917e+08	231692719	202303799	1.62657e+08	1.81346e+08	1.09861e+08	1.86088e+08	275779452	1.35008e+08	4.77237e+08	5.67926e+08	6.59677e+08	2.68213e+08	2.60637e+08	3.06812e+08	8.58134e+08	518503659	4.09133e+08	3.80038e+08	5.46023e+08	5.24663e+08	2.21659e+08	1.66879e+08	1.83144e+08	1.78828e+08	253870304	1.84714e+08	8.68214e+07	1.34362e+08	9.23368e+07
Com_410_neg	Adenosine 3'5'-cyclic monophosphate	_	C10 H12 N5 O6 P	329.052	2.094	_	_	_	_	_	_	_	_	_	_	328.045	1.4806e+07	8.47034e+06	1.75475e+07	1.18866e+07	1.4368e+07	1.03726e+07	3.67675e+07	1.27813e+07	1.05164e+07	2.60478e+07	1.25234e+07	6.77317e+06	2.73285e+07	1.71104e+07	1.9459e+07	3.09657e+07	5.57551e+07	2.20092e+07	1.77702e+07	1.93795e+07	2.39456e+07	3.16659e+07	1.49651e+07	1.30445e+07	5.71914e+08	1.42672e+07	2.49192e+07	2.18627e+07	3.29932e+07	2.32384e+07	1.07131e+07	1.04234e+07	1.65641e+07
Com_443_neg	Xanthosine	Xanthosine	C10 H12 N4 O6	284.075	4.74	C01762	map00230 Purine metabolism;map00232 Caffeine metabolism;map01065 Biosynthesis of alkaloids derived from histidine and purine;map01100 Metabolic pathways;map01110 Biosynthesis of secondary metabolites	HMDB0000299	_	Nucleosides, nucleotides, and analogues	Purine nucleosides	_	_	_	_	283.068	6.58515e+07	4.87971e+07	1.19826e+08	1.20689e+08	6.42569e+07	7.78384e+07	7.79684e+07	8.51026e+07	5.97613e+07	4.7828e+07	6.74255e+07	1.43941e+08	4.14203e+08	4.67922e+08	5.15827e+08	3.35383e+08	4.19944e+08	335904321	494825648	2.62625e+08	2.62475e+08	2.32685e+08	2.6364e+08	4.97469e+08	2.51572e+08	3.38969e+08	3.93856e+08	2.23433e+08	469578597	1.63142e+08	4.36234e+07	6.50327e+07	7.1929e+07
Com_849_neg	Rutin	Rutin; 3-[[6-O-(6-Deoxy-alpha-L-mannopyranosyl)-beta-D-glucopyranosyl]oxy]-2-(3,4-dihydroxyphenyl)-5,7-dihydroxy-4H-1-benzopyran-4-one; Quercetin 3-rutinoside; Rutoside; Phytomelin	C27 H30 O16	610.153	5.605	C05625	map00944 Flavone and flavonol biosynthesis;map01100 Metabolic pathways;map01110 Biosynthesis of secondary metabolites	HMDB0003249	LMPK12112098	Phenylpropanoids and polyketides	Flavonoids	Flavonoid glycosides	Polyketides [PK]	Flavonoids [PK12]	Flavones and Flavonols [PK1211]	609.146	2.79509e+06	2.41757e+06	1.72093e+06	2.20833e+06	2.19867e+06	2.21753e+06	1.82936e+06	2.06113e+06	2.34819e+06	2.41358e+06	2118551	2.14418e+06	1.69241e+06	1.64687e+06	1.4892e+06	1.43554e+06	1.4783e+06	1.62528e+06	1.40349e+06	1.36577e+06	1.57382e+06	2.23351e+08	1.23178e+06	1.42458e+06	1.49496e+06	1.24817e+06	1.17778e+06	1.41902e+06	1.37243e+06	1.15454e+06	2.30041e+06	2.07891e+06	2.02889e+06
Com_6804_neg	2-(acetylamino)-3-(1H-indol-3-yl)propanoic acid	_	C13 H14 N2 O3	246.1	5.707	_	_	_	_	_	_	_	_	_	_	245.093	6.28435e+06	6.35572e+06	7.7767e+06	7.33837e+06	8.75706e+06	6.49325e+06	8.3272e+06	9.4803e+06	6.56978e+06	5.56747e+06	7.13977e+06	3.85872e+06	6.42834e+06	4.38961e+06	6.42728e+06	6.52542e+06	8.25452e+06	6.07137e+06	1.40356e+07	1.03681e+07	1.5811e+07	1.79483e+07	1.20381e+07	1.1547e+07	8.25722e+06	1.54123e+07	1.30654e+07	1.40602e+07	1.11872e+07	1.28018e+07	7.71244e+06	6.19699e+06	1.27569e+07
Com_13_neg	Elaidic acid	(9E)-Octadecenoic acid; 9-Octadecenoic acid, (E)-; (E)-Oleic acid; D9-trans-Octadecenoic acid; 9-trans-Octadecenoic acid; trans-D9-Octadecenoic acid; trans-9-Octadecenoic acid; trans-Elaidic acid; trans-Oleic acid; Elaidic acid; Acide elaidique; Elaidinsaure	C18 H34 O2	282.256	10.613	C01712	_	HMDB0000573	_	Lipids and lipid-like molecules	Fatty Acyls	Fatty acids and conjugates	_	_	_	281.248	8.11912e+08	1681222363	2398958572	3496471642	9.05809e+08	1748757575	1987500111	1224732865	1241072479	5.40312e+08	7.94028e+08	3276023502	2489793752	5159793982	7446951061	11798010454	6684921180	7460182380	5100551200	10434300546	4048624257	10725195197	12673605506	8574179954	6523920070	10027785578	7379570722	4528522353	8418535911	6465530556	5.55477e+08	554076703	7.95494e+08
Com_23_neg	4-Methyl-2-Oxopentanoic Acid	_	C6 H10 O3	130.063	5.585	_	_	HMDB0000695	_	Organic acids and derivatives	Keto acids and derivatives	Short-chain keto acids and derivatives	_	_	_	129.055	5731155096	10705370525	11049440555	6641917756	9083926186	6592641735	3594063006	7451312183	6277979989	7186830823	9727680122	11384373757	7897182004	9231351016	7661999478	3641408022	5082316972	5430450617	5201581690	3827949397	2738684444	3235270974	2489636201	4065857400	5484046982	3662627014	4435467311	5089539775	4901250798	3139923235	4522130883	7126525556	7224455545
Com_25_neg	LPC 16:1	_	C24 H48 N O7 P	539.322	8.908	_	_	_	LMGP01050022	_	_	_	Glycerophospholipids [GP]	Glycerophosphocholines [GP01]	Monoacylglycerophosphocholines [GP0105]	538.315	1300926739	702641625	1338382364	2520345607	5.56554e+08	1602680417	1632194105	1825423716	8.05634e+08	9.6034e+08	6.36126e+08	981301750	4305932847	3748996110	5127517445	6794102748	5136287917	5755885488	5547945622	6084480240	4849197252	2152980663	6104556516	4856922426	6228664888	6479436142	7759433568	5751870115	2159149776	5200122312	1387313182	8.88823e+08	2296001461
Com_30_neg	Phenobarbital	Phenobarbital	C12 H12 N2 O3	232.088	4.939	C07434	_	HMDB0015305	_	Organoheterocyclic compounds	Diazines	Pyrimidines and pyrimidine derivatives	_	_	_	231.081	1819904949	2727410030	5175016923	3458255702	3929659055	2195170795	3197550957	4227827509	2106902654	2502488311	3550816838	2791076845	3895513617	2824181753	3151283782	1296711633	1910765632	1592044199	7024964372	4107756589	4333023125	4638699387	3847755714	3817434689	2783610455	4382029983	4638632385	2887328093	3420788711	2876512151	1360495698	2192964946	2891836127
Com_33_neg	Methylmalonic acid	Methylmalonate; Methylmalonic acid	C4 H6 O4	118.026	2.526	C02170	map00240 Pyrimidine metabolism;map00280 Valine, leucine and isoleucine degradation;map00640 Propanoate metabolism	HMDB0000202	LMFA01170118	Organic acids and derivatives	Carboxylic acids and derivatives	Dicarboxylic acids and derivatives	Fatty Acyls [FA]	Fatty Acids and Conjugates [FA01]	Dicarboxylic acids [FA0117]	117.019	3409923853	5223871272	7751752556	4712324379	5799877480	3983034045	5080687028	4875129193	3752532058	3897002584	4958159009	4040618589	4404369108	5126935421	4772982402	2731124897	5083366707	3721169258	4785313855	2898941557	2716986782	3311879625	2779914572	2928538844	3992943075	4073935031	4246825738	3032885127	4190322132	2706260669	2183872559	2975075912	3342998757
Com_38_neg	LPC 18:1	_	C26 H52 N O7 P	567.353	9.83	_	_	HMDB0002815	LMGP01050138	Lipids and lipid-like molecules	Glycerophospholipids	Glycerophosphocholines	Glycerophospholipids [GP]	Glycerophosphocholines [GP01]	Monoacylglycerophosphocholines [GP0105]	566.346	280327160	2.02024e+08	5.58448e+08	8.39896e+08	1.20608e+08	1.41066e+08	6.69502e+08	5.89689e+08	2.49422e+08	1.7405e+08	1.36793e+08	3.54736e+08	1500815991	2087797231	2729855180	4052330789	3409098531	3659432313	3108148829	4035440465	2444942290	3750968784	4038568419	4097325548	4950149960	5452961249	5360921449	4121170106	4459291650	3879880583	4.13732e+08	3.2647e+08	9.53361e+08
Com_51_neg	D-α-Hydroxyglutaric acid	_	C5 H8 O5	102.031	1.943	_	_	_	_	_	_	_	_	_	_	101.024	1917705852	3572221670	5186573815	3120674109	4059346252	2327447773	2520080928	3870121403	2959532761	3390837869	4435563037	2364448408	4274167948	2396549720	2507715200	7.06124e+08	1316097214	1115118559	3173636587	1912412636	1687036242	1605974801	1301640583	1677756769	2377589426	2582722523	2895648383	3208371201	1884971402	1790013958	3366118948	3812688030	4880775200
Com_82_neg	LPI 16:1	_	C25 H47 O12 P	570.28	9.087	_	_	_	LMGP06050009	_	_	_	Glycerophospholipids [GP]	Glycerophosphoinositols [GP06]	Monoacylglycerophosphoinositols [GP0605]	569.273	1.4794e+08	192401923	3.41694e+08	4.18987e+08	182956942	2.00732e+08	2.55846e+08	1.96622e+08	1.75652e+08	1.03479e+08	2.55349e+08	2.84079e+08	4.53925e+08	8.6431e+08	8.73143e+08	1988318512	1544855330	1372018193	1542878593	2297083558	1544865422	2934053939	2445594764	1760450224	6.76581e+08	5.54469e+08	7.28374e+08	718944286	692328754	677230993	2.37706e+08	4.40107e+08	3.86809e+08
Com_89_neg	LPI 18:1	_	C27 H51 O12 P	598.312	10.463	_	_	_	LMGP06050005	_	_	_	Glycerophospholipids [GP]	Glycerophosphoinositols [GP06]	Monoacylglycerophosphoinositols [GP0605]	597.305	1.01649e+08	124582583	3.73847e+08	3.33598e+08	5.16944e+07	1.3879e+08	2.81166e+08	1.49702e+08	1.24768e+08	6.54054e+07	1.20896e+08	1.88526e+08	4.22634e+08	6.25859e+08	8.27976e+08	1773465610	1370805042	1110391936	1341344759	1816374862	9.33263e+08	1450055718	2365852402	1204735339	9.9987e+08	1427542688	1210807128	9.08784e+08	1150038428	8.74839e+08	1.55706e+08	2.35071e+08	2.83134e+08
Com_96_neg	LPC 16:0	_	C24 H50 N O7 P	541.338	9.638	_	_	_	LMGP01050113	_	_	_	Glycerophospholipids [GP]	Glycerophosphocholines [GP01]	Monoacylglycerophosphocholines [GP0105]	540.33	3.41124e+08	2.64072e+08	5.46603e+08	7.24408e+08	1.37983e+08	4.37681e+08	6.96579e+08	5.57936e+08	2.86142e+08	2.38262e+08	2.02264e+08	4.71172e+08	1052550563	1118370249	1417421250	1433054370	1000302678	1499540889	1443175621	1495962781	3.05365e+08	1769487707	1422105639	1394069992	2070595429	1875234696	2018392597	1551899712	1727795146	1567697174	3.24712e+08	1.97922e+08	593088206
Com_118_neg	6-Hydroxymelatonin	6-Hydroxymelatonin	C13 H16 N2 O3	248.116	5.053	C05643	map00380 Tryptophan metabolism	HMDB0004081	_	Organoheterocyclic compounds	Indoles and derivatives	Hydroxyindoles	_	_	_	247.108	3.97695e+08	8.17398e+08	4.13833e+08	1.17781e+08	1024418660	1625997635	2076360889	1.04722e+08	1003311811	1.67626e+08	1.57835e+08	1.15264e+08	2.54141e+07	2.0599e+07	1.47988e+07	1.03742e+07	1.28887e+07	1.26647e+07	1.81747e+07	2.06042e+07	1.67121e+07	1.88985e+07	1.88158e+07	1.96471e+07	1.70817e+07	1.44128e+07	1.50325e+07	1.66975e+07	2.16285e+07	1.08717e+07	6.84819e+06	8.63229e+06	1.5788e+07
Com_127_neg	5-amino-1-phenyl-1H-pyrazole-4-carbonitrile	_	C10 H8 N4	184.073	5.8	_	_	_	_	_	_	_	_	_	_	183.066	1542152253	1316997493	9.40621e+08	6.92316e+08	1108765642	1123404799	757115418	1031769092	9.02301e+08	7.72288e+08	1056436314	1049868946	1652959720	1452467954	9.52785e+08	1076268981	605275984	1075751828	1103119661	1048704253	1156894699	9.94854e+08	1348844122	805604360	6.97656e+08	235556004	4.82202e+08	5.11098e+08	5.07642e+08	1.70359e+08	9.57742e+08	4.45117e+08	8.95375e+08
Com_173_neg	PC (16:0/16:1)	_	C40 H78 N O8 P	777.552	9.76	_	_	_	LMGP01010566	_	_	_	Glycerophospholipids [GP]	Glycerophosphocholines [GP01]	Diacylglycerophosphocholines [GP0101]	776.544	1496021132	1387412530	1084154880	6.84606e+08	1714731890	1177371116	1454120606	9.35957e+08	1229088923	1217419088	1135548381	8.27872e+08	1058454304	6.54638e+08	7.72671e+08	4.88245e+08	757631492	6.30062e+08	5.67753e+08	3.80467e+08	4.15586e+08	3.84017e+08	5.26892e+08	2.4688e+08	2.46077e+08	5.5025e+07	2.71216e+08	592637017	3.887e+08	3.3503e+08	1281230206	7.03207e+08	1382511384
Com_184_neg	δ-Gluconic acid δ-lactone	_	C6 H10 O6	178.047	2.17	_	_	_	_	_	_	_	_	_	_	177.04	6.49057e+07	1.47033e+08	1.3916e+08	1.30431e+08	1.11373e+08	7.90754e+07	8.28048e+07	9.50557e+07	6.87348e+07	5.99288e+07	1.08574e+08	7.71556e+07	1.10551e+08	2.00244e+08	244600804	5.0456e+08	1220297622	6.66996e+08	589336528	9.20122e+08	1179466826	9.21752e+08	7.453e+08	9.91741e+08	2.58128e+08	2.50549e+08	2.82629e+08	3.65869e+08	4.71684e+08	3.3373e+08	3.13392e+07	6.59956e+07	6.33241e+07
Com_187_neg	Cytidine-5'-monophosphate	CMP; Cytidine-5'-monophosphate; Cytidylic acid	C9 H14 N3 O8 P	323.051	1.497	C00055	map00240 Pyrimidine metabolism;map01100 Metabolic pathways	HMDB0000095	_	Nucleosides, nucleotides, and analogues	Pyrimidine nucleotides	Pyrimidine ribonucleotides	_	_	_	322.044	684058240	846838440	6.13847e+08	8.75158e+08	7.82184e+08	7.63641e+08	7.02216e+08	6.543e+08	753805388	6.93074e+08	7.84122e+08	9.08298e+08	1041712325	1013888870	1001179170	1175137581	9.52061e+08	1068378211	7.26072e+08	8.25889e+08	1026251029	819391569	7.79279e+08	8.6561e+08	8.00845e+08	4.93865e+08	5.83881e+08	6.25901e+08	6.16834e+08	6.93586e+08	540921649	6.85892e+08	505369349
[truncated: 446 more rows]
[truncated: 21 more columns]

## Sheet: Table S2
TABLE S2 The significantly differential metabolites.
ID	Name	7℃-log2(S2_wLhui/S2_wu)	P-value	VIP	17℃-log2(S2_wLhui/S2_wu)	P-value	VIP	27℃-log2(S2_wLhui/S2_wu)	P-value	VIP	37℃-log2(S2_wLhui/S2_wu)	P-value	VIP
Com_3_pos	L-(-)-Methionine	0.24	0.20975	0.608459	0.26	0.20104	0.699207	0.24	0.42483	0.364731	-1.45	1.9829e-07	1.30485
Com_5_pos	Proline	0	0.79863	0.148348	0.19	0.02992	1.04357	0.65	5.86e-06	1.37569	-0.71	1.2609e-05	1.25145
Com_9_pos	Indole-3-acrylic acid	0.25	0.18249	0.62569	0.13	0.099569	0.903795	0.31	0.004669	1.09391	-1.14	6.6602e-08	1.31234
Com_19_pos	Acetanilide	-0.02	0.87827	0.0893714	-0.05	0.46173	0.414603	0.11	0.10884	0.680446	-1.31	2.5728e-07	1.30084
[truncated: 1,158 more rows]

## Sheet: Table S3
TABLE S3 The metabolic pathway enrichment of differential metabolites.
[truncated: 412 more rows]
